# Supplementary material for: Identification of the protonation and oxidation states of the oxygen-evolving complex in the low-dose X-ray crystal structure of photosystem II
Source: Front Plant Sci. 2023 Mar 16;14:1029674. doi: 10.3389/fpls.2023.1029674 (PMC10061019; doi:10.3389/fpls.2023.1029674)
Supplement: Supplementary file 2 [file DataSheet_2.zip]

Archive with 1 entries (1 files):
- SI1.pdb
