# Supplementary material for: Identification of the protonation and oxidation states of the oxygen-evolving complex in the low-dose X-ray crystal structure of photosystem II
Source: Front Plant Sci. 2023 Mar 16;14:1029674. doi: 10.3389/fpls.2023.1029674 (PMC10061019; doi:10.3389/fpls.2023.1029674)
Supplement: Supplementary file 2 [file DataSheet_2.zip › SI1.pdb]

TITLE    1 SUPPORTING INFOMATION FOR:                                          
TITLE    2 IDENTIFICATION OF THE PROTONATION AND OXIDATION STATES OF 
TITLE    3 THE OXYGEN-EVOLVING COMPLEX IN THE LOW-DOSE X-RAY CRYSTAL STRUCTURE 
TITLE    4 OF PHOTOSYSTEM II 
TITLE    5 K.SAITO, S.NAKAO, H.ISHIKITA              
REMARK 400 
REMARK 400 QM REGION OF OPTIMIZED STRUCTURES OF MN4CAO5 SHOWN IN TABLE 1
REMARK 400 
REMARK 400 MODEL  1:S0 PRE PT/[HIS337]+/A MONOMER
REMARK 400 MODEL  2:S0 PRE PT/[HIS337]0/A MONOMER
REMARK 400 MODEL  3:S0 POST PT/[HIS337]+/A MONOMER
REMARK 400 MODEL  4:S0 POST PT/[HIS337]0/A MONOMER
REMARK 400 MODEL  5:S1 PRE PT/[HIS337]+/A MONOMER
REMARK 400 MODEL  6:S1 PRE PT/[HIS337]0/A MONOMER
REMARK 400 MODEL  7:S1 POST PT/[HIS337]+/A MONOMER
REMARK 400 MODEL  8:S1 POST PT/[HIS337]0/A MONOMER
REMARK 400 MODEL  9:S-1 PRE PT/[HIS337]+/A MONOMER
REMARK 400 MODEL 10:S-1 PRE PT/[HIS337]0/A MONOMER
REMARK 400 MODEL 11:S-1 POST PT/[HIS337]+/A MONOMER
REMARK 400 MODEL 12:S-1 POST PT/[HIS337]0/A MONOMER
REMARK 400 MODEL 13:S-2 PRE PT/[HIS337]+/A MONOMER
REMARK 400 MODEL 14:S-2 PRE PT/[HIS337]0/A MONOMER
REMARK 400 MODEL 15:S-2 POST PT/[HIS337]+/A MONOMER
REMARK 400  
REMARK 400 MODEL 16:S0 PRE PT/[HIS337]+/A MONOMER
REMARK 400 MODEL 17:S0 PRE PT/[HIS337]0/A MONOMER
REMARK 400 MODEL 18:S0 POST PT/[HIS337]+/A MONOMER
REMARK 400 MODEL 19:S0 POST PT/[HIS337]0/A MONOMER
REMARK 400 MODEL 20:S1 PRE PT/[HIS337]+/A MONOMER
REMARK 400 MODEL 21:S1 PRE PT/[HIS337]0/A MONOMER
REMARK 400 MODEL 22:S1 POST PT/[HIS337]+/A MONOMER
REMARK 400 MODEL 23:S1 POST PT/[HIS337]0/A MONOMER
REMARK 400 MODEL 24:S-1 PRE PT/[HIS337]+/A MONOMER
REMARK 400 MODEL 25:S-1 PRE PT/[HIS337]0/A MONOMER
REMARK 400 MODEL 26:S-1 POST PT/[HIS337]+/A MONOMER
REMARK 400 MODEL 27:S-1 POST PT/[HIS337]0/A MONOMER
REMARK 400 MODEL 28:S-2 PRE PT/[HIS337]+/A MONOMER
REMARK 400 MODEL 29:S-2 PRE PT/[HIS337]0/A MONOMER
REMARK 400 
MODEL 1
ATOM      1  CB  ASP A  61      28.894  27.446  58.485  1.00 17.73           C
ATOM      2  CG  ASP A  61      28.253  28.440  57.487  1.00 17.40           C
ATOM      3  OD1 ASP A  61      28.883  29.530  57.214  1.00 16.03           O
ATOM      4  OD2 ASP A  61      27.143  28.145  56.999  1.00 16.49           O1-
ATOM      5 1HB  ASP A  61      28.300  26.534  58.530  1.00  0.00           H
ATOM      6 2HB  ASP A  61      28.890  27.929  59.467  1.00  0.00           H
ATOM      7  CB  TYR A 161      31.713  41.569  52.671  1.00 20.53           C
ATOM      8  CG  TYR A 161      30.624  41.252  53.654  1.00 18.60           C
ATOM      9  CD1 TYR A 161      30.190  39.947  53.891  1.00 18.04           C
ATOM     10  CE1 TYR A 161      29.265  39.671  54.891  1.00 19.29           C
ATOM     11  CZ  TYR A 161      28.803  40.717  55.702  1.00 20.60           C
ATOM     12  OH  TYR A 161      27.962  40.430  56.722  1.00 19.17           O
ATOM     13  CD2 TYR A 161      30.098  42.289  54.427  1.00 19.52           C
ATOM     14  CE2 TYR A 161      29.225  42.035  55.475  1.00 18.59           C
ATOM     15 1HB  TYR A 161      31.482  42.515  52.163  1.00  0.00           H
ATOM     16 2HB  TYR A 161      31.806  40.817  51.889  1.00  0.00           H
ATOM     17  HD1 TYR A 161      30.599  39.142  53.293  1.00  0.00           H
ATOM     18  HE1 TYR A 161      28.905  38.666  55.083  1.00  0.00           H
ATOM     19  HH  TYR A 161      27.438  41.298  57.085  1.00  0.00           H
ATOM     20  HD2 TYR A 161      30.367  43.314  54.179  1.00  0.00           H
ATOM     21  HE2 TYR A 161      28.837  42.841  56.086  1.00  0.00           H
ATOM     22  CB  ASP A 170      30.927  35.915  55.763  1.00 20.48           C
ATOM     23  CG  ASP A 170      30.066  35.480  56.954  1.00 22.09           C
ATOM     24  OD1 ASP A 170      29.124  34.672  56.748  1.00 20.51           O
ATOM     25  OD2 ASP A 170      30.259  36.092  58.052  1.00 23.06           O1-
ATOM     26 1HB  ASP A 170      31.958  36.083  56.092  1.00  0.00           H
ATOM     27 2HB  ASP A 170      30.530  36.905  55.523  1.00  0.00           H
ATOM     28  CB  ASN A 181      22.300  31.993  50.433  1.00 16.81           C
ATOM     29  CG  ASN A 181      22.558  31.495  51.861  1.00 16.71           C
ATOM     30  OD1 ASN A 181      23.705  31.569  52.324  1.00 19.86           O
ATOM     31  ND2 ASN A 181      21.516  30.970  52.521  1.00 16.47           N
ATOM     32 1HB  ASN A 181      21.725  31.248  49.875  1.00  0.00           H
ATOM     33 2HB  ASN A 181      23.284  32.090  49.980  1.00  0.00           H
ATOM     34 1HD2 ASN A 181      21.620  30.785  53.523  1.00  0.00           H
ATOM     35 2HD2 ASN A 181      20.599  30.957  52.083  1.00  0.00           H
ATOM     36  CB  GLU A 189      23.806  40.438  59.133  1.00 19.37           C
ATOM     37  CG  GLU A 189      23.602  39.028  59.703  1.00 20.48           C
ATOM     38  CD  GLU A 189      24.563  37.904  59.364  1.00 19.06           C
ATOM     39  OE1 GLU A 189      25.569  38.022  58.638  1.00 23.90           O
ATOM     40  OE2 GLU A 189      24.184  36.800  59.915  1.00 18.98           O1-
ATOM     41 1HB  GLU A 189      23.862  40.439  58.042  1.00  0.00           H
ATOM     42 2HB  GLU A 189      24.746  40.855  59.510  1.00  0.00           H
ATOM     43 1HG  GLU A 189      23.614  39.067  60.799  1.00  0.00           H
ATOM     44 2HG  GLU A 189      22.622  38.615  59.449  1.00  0.00           H
ATOM     45  CB  HIS A 190      23.925  44.894  57.102  1.00 21.11           C
ATOM     46  ND1 HIS A 190      26.128  44.396  58.214  1.00 22.49           N
ATOM     47  CG  HIS A 190      25.115  44.029  57.350  1.00 19.59           C
ATOM     48  CE1 HIS A 190      27.031  43.402  58.248  1.00 23.26           C
ATOM     49  NE2 HIS A 190      26.660  42.416  57.451  1.00 21.16           N
ATOM     50  CD2 HIS A 190      25.470  42.792  56.880  1.00 20.12           C
ATOM     51 1HB  HIS A 190      23.467  44.600  56.155  1.00  0.00           H
ATOM     52 2HB  HIS A 190      24.253  45.933  57.014  1.00  0.00           H
ATOM     53  HD1 HIS A 190      26.173  45.302  58.703  1.00  0.00           H
ATOM     54  HE1 HIS A 190      27.939  43.434  58.825  1.00  0.00           H
ATOM     55  HD2 HIS A 190      24.957  42.154  56.185  1.00  0.00           H
ATOM     56  CB  ASN A 298      24.012  48.221  60.044  1.00 19.52           C
ATOM     57  CG  ASN A 298      25.074  47.124  60.103  1.00 21.29           C
ATOM     58  OD1 ASN A 298      25.768  46.857  59.103  1.00 23.14           O
ATOM     59  ND2 ASN A 298      25.234  46.480  61.257  1.00 22.17           N
ATOM     60 1HB  ASN A 298      23.838  48.634  61.032  1.00  0.00           H
ATOM     61 2HB  ASN A 298      23.071  47.764  59.741  1.00  0.00           H
ATOM     62 1HD2 ASN A 298      25.795  45.617  61.273  1.00  0.00           H
ATOM     63 2HD2 ASN A 298      24.585  46.549  62.040  1.00  0.00           H
ATOM     64  CB  HIS A 332      20.729  32.618  58.494  1.00 17.83           C
ATOM     65  ND1 HIS A 332      21.320  33.802  60.658  1.00 15.04           N
ATOM     66  CG  HIS A 332      21.652  33.343  59.396  1.00 17.20           C
ATOM     67  CE1 HIS A 332      22.416  34.317  61.225  1.00 19.06           C
ATOM     68  NE2 HIS A 332      23.443  34.228  60.387  1.00 16.81           N
ATOM     69  CD2 HIS A 332      22.982  33.617  59.240  1.00 16.82           C
ATOM     70 1HB  HIS A 332      21.274  32.396  57.574  1.00  0.00           H
ATOM     71 2HB  HIS A 332      19.865  33.229  58.225  1.00  0.00           H
ATOM     72  HD1 HIS A 332      20.424  33.733  61.145  1.00  0.00           H
ATOM     73  HE1 HIS A 332      22.445  34.778  62.198  1.00  0.00           H
ATOM     74  HD2 HIS A 332      23.618  33.408  58.395  1.00  0.00           H
ATOM     75  CB  GLU A 333      24.371  29.553  59.816  1.00 17.03           C
ATOM     76  CG  GLU A 333      24.905  30.006  58.456  1.00 16.65           C
ATOM     77  CD  GLU A 333      25.844  31.182  58.528  1.00 16.89           C
ATOM     78  OE1 GLU A 333      26.295  31.531  59.678  1.00 18.21           O
ATOM     79  OE2 GLU A 333      26.116  31.753  57.440  1.00 16.41           O1-
ATOM     80 1HB  GLU A 333      24.182  30.417  60.451  1.00  0.00           H
ATOM     81 2HB  GLU A 333      25.123  28.938  60.314  1.00  0.00           H
ATOM     82 1HG  GLU A 333      25.463  29.201  57.963  1.00  0.00           H
ATOM     83 2HG  GLU A 333      24.131  30.308  57.746  1.00  0.00           H
ATOM     84  CB  HIS A 337      24.490  30.787  66.629  1.00 17.11           C
ATOM     85  CD2 HIS A 337      25.339  32.371  64.658  1.00 17.22           C
ATOM     86  CG  HIS A 337      24.569  31.405  65.255  1.00 18.51           C
ATOM     87  NE2 HIS A 337      24.960  32.452  63.332  1.00 20.26           N
ATOM     88  ND1 HIS A 337      23.732  30.953  64.245  1.00 19.42           N1+
ATOM     89  CE1 HIS A 337      23.988  31.577  63.099  1.00 17.88           C
ATOM     90 1HB  HIS A 337      23.465  30.468  66.816  1.00  0.00           H
ATOM     91 2HB  HIS A 337      24.736  31.542  67.382  1.00  0.00           H
ATOM     92  HD2 HIS A 337      26.116  33.011  65.028  1.00  0.00           H
ATOM     93  HE2 HIS A 337      25.409  33.042  62.586  1.00  0.00           H
ATOM     94  HD1 HIS A 337      23.082  30.158  64.373  1.00  0.00           H
ATOM     95  HE1 HIS A 337      23.498  31.394  62.161  1.00  0.00           H
ATOM     96  CB  ASP A 342      24.498  36.548  64.945  1.00 19.55           C
ATOM     97  CG  ASP A 342      25.114  35.940  63.678  1.00 19.85           C
ATOM     98  OD1 ASP A 342      26.327  35.560  63.680  1.00 19.87           O
ATOM     99  OD2 ASP A 342      24.334  35.819  62.690  1.00 20.21           O1-
ATOM    100 1HB  ASP A 342      23.749  35.835  65.304  1.00  0.00           H
ATOM    101 2HB  ASP A 342      23.952  37.438  64.642  1.00  0.00           H
ATOM    102  CA  ALA A 344      30.030  38.216  62.954  1.00 21.26           C
ATOM    103  C   ALA A 344      29.222  37.267  62.085  1.00 20.63           C
ATOM    104  O   ALA A 344      29.222  37.440  60.856  1.00 22.90           O
ATOM    105  CB  ALA A 344      31.478  37.809  63.079  1.00 20.45           C
ATOM    106  OXT ALA A 344      28.694  36.291  62.740  1.00 21.72           O1-
ATOM    107  HA  ALA A 344      29.930  39.200  62.496  1.00  0.00           H
ATOM    108 1HB  ALA A 344      32.021  38.536  63.690  1.00  0.00           H
ATOM    109 2HB  ALA A 344      31.557  36.811  63.518  1.00  0.00           H
ATOM    110 3HB  ALA A 344      31.941  37.795  62.092  1.00  0.00           H
TER     111      ALA A 344
ATOM    112  CB  GLU C 354      30.009  31.991  64.816  1.00 21.18           C
ATOM    113  CG  GLU C 354      28.745  31.427  64.135  1.00 23.64           C
ATOM    114  CD  GLU C 354      28.264  32.349  63.029  1.00 20.69           C
ATOM    115  OE1 GLU C 354      28.130  33.590  63.323  1.00 20.78           O
ATOM    116  OE2 GLU C 354      28.023  31.849  61.899  1.00 18.76           O1-
ATOM    117 1HB  GLU C 354      29.758  32.522  65.737  1.00  0.00           H
ATOM    118 2HB  GLU C 354      30.466  32.725  64.144  1.00  0.00           H
ATOM    119 1HG  GLU C 354      28.903  30.445  63.687  1.00  0.00           H
ATOM    120 2HG  GLU C 354      27.939  31.310  64.865  1.00  0.00           H
ATOM    121  CB  ARG C 357      35.956  32.910  61.946  1.00 18.88           C
ATOM    122  CG  ARG C 357      35.165  34.056  62.600  1.00 20.08           C
ATOM    123  CD  ARG C 357      34.189  34.767  61.662  1.00 20.00           C
ATOM    124  NE  ARG C 357      33.122  33.911  61.160  1.00 18.39           N
ATOM    125  CZ  ARG C 357      32.113  34.370  60.381  1.00 22.39           C
ATOM    126  NH1 ARG C 357      31.909  35.681  60.239  1.00 18.62           N
ATOM    127  NH2 ARG C 357      31.314  33.505  59.759  1.00 17.23           N1+
ATOM    128 1HB  ARG C 357      36.494  33.282  61.069  1.00  0.00           H
ATOM    129 2HB  ARG C 357      35.305  32.118  61.596  1.00  0.00           H
ATOM    130 1HG  ARG C 357      34.622  33.722  63.487  1.00  0.00           H
ATOM    131 2HG  ARG C 357      35.841  34.850  62.925  1.00  0.00           H
ATOM    132 1HD  ARG C 357      33.730  35.588  62.218  1.00  0.00           H
ATOM    133 2HD  ARG C 357      34.751  35.214  60.835  1.00  0.00           H
ATOM    134  HE  ARG C 357      33.370  32.940  60.954  1.00  0.00           H
ATOM    135 1HH1 ARG C 357      31.226  35.977  59.536  1.00  0.00           H
ATOM    136 2HH1 ARG C 357      32.612  36.343  60.542  1.00  0.00           H
ATOM    137 1HH2 ARG C 357      30.385  33.760  59.416  1.00  0.00           H
ATOM    138 2HH2 ARG C 357      31.482  32.506  59.801  1.00  0.00           H
TER     139      ARG C 357
ATOM    140  CB  LYS D 317      20.698  27.317  52.817  1.00 17.10           C
ATOM    141  CG  LYS D 317      21.625  26.217  53.364  1.00 17.10           C
ATOM    142  CD  LYS D 317      23.107  26.360  53.003  1.00 17.07           C
ATOM    143  CE  LYS D 317      23.787  27.670  53.383  1.00 16.12           C
ATOM    144  NZ  LYS D 317      23.796  27.947  54.855  1.00 16.64           N1+
ATOM    145 1HB  LYS D 317      20.903  27.547  51.767  1.00  0.00           H
ATOM    146 2HB  LYS D 317      20.843  28.254  53.367  1.00  0.00           H
ATOM    147 1HG  LYS D 317      21.512  26.161  54.451  1.00  0.00           H
ATOM    148 2HG  LYS D 317      21.324  25.234  53.002  1.00  0.00           H
ATOM    149 1HD  LYS D 317      23.647  25.527  53.465  1.00  0.00           H
ATOM    150 2HD  LYS D 317      23.239  26.239  51.919  1.00  0.00           H
ATOM    151 1HE  LYS D 317      24.836  27.658  53.077  1.00  0.00           H
ATOM    152 2HE  LYS D 317      23.320  28.536  52.906  1.00  0.00           H
ATOM    153 1HZ  LYS D 317      24.725  28.466  55.049  1.00  0.00           H
ATOM    154 2HZ  LYS D 317      23.050  28.597  55.143  1.00  0.00           H
ATOM    155 3HZ  LYS D 317      23.709  27.074  55.423  1.00  0.00           H
TER     156      LYS D 317
HETATM  157 MN1  OEX S   1      25.105  35.313  60.703  1.00 19.15          Mn2+
HETATM  158 MN2  OEX S   1      27.463  35.015  62.052  1.00 21.11          Mn2+
HETATM  159 MN3  OEX S   1      27.436  33.055  60.105  1.00 21.29          Mn2+
HETATM  160 MN4  OEX S   1      27.493  33.310  57.245  1.00 22.30          Mn2+
HETATM  161 CA1  OEX S   1      27.922  36.373  58.925  1.00 23.36          Ca2+
HETATM  162  O1  OEX S   1      26.645  36.224  60.961  1.00 20.32           O1-
HETATM  163  O2  OEX S   1      28.504  34.463  60.737  1.00 23.42           O1-
HETATM  164  O3  OEX S   1      26.123  33.855  61.397  1.00 21.66           O1-
HETATM  165  O4  OEX S   1      28.716  32.719  58.756  1.00 24.66           O1-
HETATM  166  O5  OEX S   1      26.710  34.328  58.452  1.00 21.80           O1-
HETATM  167  HO4 OEX S   1      29.292  31.903  58.744  1.00  0.00           H
HETATM  168  OH1 OEX S   1      28.380  31.837  56.016  1.00 16.88           O
HETATM  169  H11 OEX S   1      29.233  32.027  55.595  1.00  0.00           H
HETATM  170  H12 OEX S   1      28.439  30.917  56.424  1.00  0.00           H
HETATM  171  OH2 OEX S   1      26.433  33.927  55.534  1.00 25.78           O
HETATM  172  H21 OEX S   1      26.880  34.440  54.834  1.00  0.00           H
HETATM  173  H22 OEX S   1      25.931  33.165  55.138  1.00  0.00           H
HETATM  174  OH3 OEX S   1      27.693  37.070  56.533  1.00 24.51           O
HETATM  175  H31 OEX S   1      26.933  37.658  56.371  1.00  0.00           H
HETATM  176  H32 OEX S   1      27.699  36.463  55.764  1.00  0.00           H
HETATM  177  OH4 OEX S   1      28.287  38.772  58.858  1.00 20.94           O
HETATM  178  H41 OEX S   1      28.280  39.331  58.062  1.00  0.00           H
HETATM  179  H42 OEX S   1      29.059  39.002  59.398  1.00  0.00           H
HETATM  180 CL   CL  3   3      22.240  30.672  55.725  1.00 19.23          Cl1-
HETATM  181  O   HOH 2  15      25.750  39.065  56.193  1.00 19.80           O
HETATM  182  H1  HOH 2  15      25.510  38.774  57.108  1.00  0.00           H
HETATM  183  H2  HOH 2  15      26.562  39.599  56.306  1.00  0.00           H
HETATM  184  O   HOH 2  34      30.424  30.764  58.820  1.00 19.59           O
HETATM  185  H1  HOH 2  34      29.919  30.189  58.162  1.00  0.00           H
HETATM  186  H2  HOH 2  34      30.140  30.359  59.686  1.00  0.00           H
HETATM  187  O   HOH 2  42      25.011  31.823  54.719  1.00 20.85           O
HETATM  188  H1  HOH 2  42      24.371  31.654  55.434  1.00  0.00           H
HETATM  189  H2  HOH 2  42      24.468  31.721  53.908  1.00  0.00           H
HETATM  190  O   HOH 2  61      30.747  28.153  62.606  1.00 21.10           O
HETATM  191  H1  HOH 2  61      30.380  27.681  63.383  1.00  0.00           H
HETATM  192  H2  HOH 2  61      30.814  27.473  61.902  1.00  0.00           H
HETATM  193  O   HOH 2 129      25.736  37.895  53.745  1.00 19.95           O
HETATM  194  H1  HOH 2 129      24.885  37.830  53.289  1.00  0.00           H
HETATM  195  H2  HOH 2 129      25.573  38.294  54.630  1.00  0.00           H
HETATM  196  O   HOH 2 148      27.497  35.953  54.043  1.00 23.32           O
HETATM  197  H1  HOH 2 148      26.815  36.636  53.810  1.00  0.00           H
HETATM  198  H2  HOH 2 148      28.311  36.179  53.571  1.00  0.00           H
HETATM  199  O   HOH 2 697      29.317  29.688  60.919  1.00 24.66           O
HETATM  200  H1  HOH 2 697      28.727  30.361  61.316  1.00  0.00           H
HETATM  201  H2  HOH 2 697      29.761  29.204  61.646  1.00  0.00           H
HETATM  202  O   HOH 2 881      26.060  29.245  54.892  1.00 17.15           O
HETATM  203  H1  HOH 2 881      25.875  30.206  54.943  1.00  0.00           H
HETATM  204  H2  HOH 2 881      26.573  28.976  55.703  1.00  0.00           H
ENDMDL
MODEL 2
ATOM      1  CB  ASP A  61      28.895  27.451  58.484  1.00 17.73           C
ATOM      2  CG  ASP A  61      28.248  28.437  57.479  1.00 17.40           C
ATOM      3  OD1 ASP A  61      28.869  29.531  57.202  1.00 16.03           O
ATOM      4  OD2 ASP A  61      27.143  28.129  56.988  1.00 16.49           O1-
ATOM      5 1HB  ASP A  61      28.299  26.541  58.538  1.00  0.00           H
ATOM      6 2HB  ASP A  61      28.892  27.942  59.462  1.00  0.00           H
ATOM      7  CB  TYR A 161      31.716  41.571  52.665  1.00 20.53           C
ATOM      8  CG  TYR A 161      30.625  41.254  53.644  1.00 18.60           C
ATOM      9  CD1 TYR A 161      30.194  39.948  53.880  1.00 18.04           C
ATOM     10  CE1 TYR A 161      29.270  39.670  54.880  1.00 19.29           C
ATOM     11  CZ  TYR A 161      28.808  40.716  55.691  1.00 20.60           C
ATOM     12  OH  TYR A 161      27.969  40.424  56.708  1.00 19.17           O
ATOM     13  CD2 TYR A 161      30.101  42.290  54.419  1.00 19.52           C
ATOM     14  CE2 TYR A 161      29.229  42.034  55.467  1.00 18.59           C
ATOM     15 1HB  TYR A 161      31.487  42.518  52.159  1.00  0.00           H
ATOM     16 2HB  TYR A 161      31.811  40.820  51.882  1.00  0.00           H
ATOM     17  HD1 TYR A 161      30.605  39.144  53.281  1.00  0.00           H
ATOM     18  HE1 TYR A 161      28.910  38.665  55.075  1.00  0.00           H
ATOM     19  HH  TYR A 161      27.443  41.278  57.067  1.00  0.00           H
ATOM     20  HD2 TYR A 161      30.371  43.316  54.173  1.00  0.00           H
ATOM     21  HE2 TYR A 161      28.840  42.838  56.080  1.00  0.00           H
ATOM     22  CB  ASP A 170      30.939  35.923  55.756  1.00 20.48           C
ATOM     23  CG  ASP A 170      30.074  35.499  56.948  1.00 22.09           C
ATOM     24  OD1 ASP A 170      29.127  34.699  56.743  1.00 20.51           O
ATOM     25  OD2 ASP A 170      30.274  36.121  58.038  1.00 23.06           O1-
ATOM     26 1HB  ASP A 170      31.972  36.081  56.084  1.00  0.00           H
ATOM     27 2HB  ASP A 170      30.552  36.916  55.514  1.00  0.00           H
ATOM     28  CB  ASN A 181      22.305  31.995  50.420  1.00 16.81           C
ATOM     29  CG  ASN A 181      22.543  31.479  51.844  1.00 16.71           C
ATOM     30  OD1 ASN A 181      23.682  31.561  52.327  1.00 19.86           O
ATOM     31  ND2 ASN A 181      21.493  30.931  52.467  1.00 16.47           N
ATOM     32 1HB  ASN A 181      21.738  31.257  49.845  1.00  0.00           H
ATOM     33 2HB  ASN A 181      23.294  32.101  49.982  1.00  0.00           H
ATOM     34 1HD2 ASN A 181      21.577  30.728  53.472  1.00  0.00           H
ATOM     35 2HD2 ASN A 181      20.586  30.927  52.009  1.00  0.00           H
ATOM     36  CB  GLU A 189      23.807  40.445  59.126  1.00 19.37           C
ATOM     37  CG  GLU A 189      23.609  39.034  59.695  1.00 20.48           C
ATOM     38  CD  GLU A 189      24.568  37.915  59.339  1.00 19.06           C
ATOM     39  OE1 GLU A 189      25.565  38.048  58.599  1.00 23.90           O
ATOM     40  OE2 GLU A 189      24.201  36.811  59.883  1.00 18.98           O1-
ATOM     41 1HB  GLU A 189      23.859  40.447  58.035  1.00  0.00           H
ATOM     42 2HB  GLU A 189      24.747  40.864  59.500  1.00  0.00           H
ATOM     43 1HG  GLU A 189      23.632  39.068  60.790  1.00  0.00           H
ATOM     44 2HG  GLU A 189      22.627  38.620  59.453  1.00  0.00           H
ATOM     45  CB  HIS A 190      23.924  44.896  57.102  1.00 21.11           C
ATOM     46  ND1 HIS A 190      26.126  44.388  58.212  1.00 22.49           N
ATOM     47  CG  HIS A 190      25.112  44.029  57.346  1.00 19.59           C
ATOM     48  CE1 HIS A 190      27.024  43.388  58.242  1.00 23.26           C
ATOM     49  NE2 HIS A 190      26.650  42.409  57.439  1.00 21.16           N
ATOM     50  CD2 HIS A 190      25.463  42.793  56.871  1.00 20.12           C
ATOM     51 1HB  HIS A 190      23.464  44.603  56.154  1.00  0.00           H
ATOM     52 2HB  HIS A 190      24.252  45.935  57.015  1.00  0.00           H
ATOM     53  HD1 HIS A 190      26.176  45.289  58.708  1.00  0.00           H
ATOM     54  HE1 HIS A 190      27.931  43.413  58.821  1.00  0.00           H
ATOM     55  HD2 HIS A 190      24.946  42.158  56.176  1.00  0.00           H
ATOM     56  CB  ASN A 298      24.012  48.220  60.044  1.00 19.52           C
ATOM     57  CG  ASN A 298      25.075  47.122  60.104  1.00 21.29           C
ATOM     58  OD1 ASN A 298      25.769  46.858  59.104  1.00 23.14           O
ATOM     59  ND2 ASN A 298      25.233  46.477  61.257  1.00 22.17           N
ATOM     60 1HB  ASN A 298      23.838  48.633  61.033  1.00  0.00           H
ATOM     61 2HB  ASN A 298      23.071  47.763  59.742  1.00  0.00           H
ATOM     62 1HD2 ASN A 298      25.791  45.611  61.274  1.00  0.00           H
ATOM     63 2HD2 ASN A 298      24.582  46.541  62.039  1.00  0.00           H
ATOM     64  CB  HIS A 332      20.751  32.621  58.520  1.00 17.83           C
ATOM     65  ND1 HIS A 332      21.356  33.757  60.722  1.00 15.04           N
ATOM     66  CG  HIS A 332      21.667  33.346  59.437  1.00 17.20           C
ATOM     67  CE1 HIS A 332      22.450  34.285  61.282  1.00 19.06           C
ATOM     68  NE2 HIS A 332      23.457  34.260  60.417  1.00 16.81           N
ATOM     69  CD2 HIS A 332      22.986  33.673  59.262  1.00 16.82           C
ATOM     70 1HB  HIS A 332      21.313  32.403  57.606  1.00  0.00           H
ATOM     71 2HB  HIS A 332      19.895  33.235  58.233  1.00  0.00           H
ATOM     72  HD1 HIS A 332      20.477  33.641  61.233  1.00  0.00           H
ATOM     73  HE1 HIS A 332      22.495  34.696  62.275  1.00  0.00           H
ATOM     74  HD2 HIS A 332      23.624  33.514  58.406  1.00  0.00           H
ATOM     75  CB  GLU A 333      24.366  29.565  59.820  1.00 17.03           C
ATOM     76  CG  GLU A 333      24.884  30.041  58.458  1.00 16.65           C
ATOM     77  CD  GLU A 333      25.838  31.208  58.517  1.00 16.89           C
ATOM     78  OE1 GLU A 333      26.326  31.549  59.648  1.00 18.21           O
ATOM     79  OE2 GLU A 333      26.095  31.777  57.416  1.00 16.41           O1-
ATOM     80 1HB  GLU A 333      24.178  30.406  60.486  1.00  0.00           H
ATOM     81 2HB  GLU A 333      25.126  28.943  60.296  1.00  0.00           H
ATOM     82 1HG  GLU A 333      25.427  29.240  57.941  1.00  0.00           H
ATOM     83 2HG  GLU A 333      24.104  30.359  57.759  1.00  0.00           H
ATOM     84  CB  HIS A 337      24.493  30.790  66.626  1.00 17.11           C
ATOM     85  CD2 HIS A 337      25.467  32.300  64.688  1.00 17.22           C
ATOM     86  CG  HIS A 337      24.567  31.418  65.250  1.00 18.51           C
ATOM     87  NE2 HIS A 337      25.072  32.473  63.379  1.00 20.26           N
ATOM     88  ND1 HIS A 337      23.635  31.083  64.292  1.00 19.42           N
ATOM     89  CE1 HIS A 337      23.970  31.708  63.190  1.00 17.88           C
ATOM     90 1HB  HIS A 337      23.471  30.446  66.778  1.00  0.00           H
ATOM     91 2HB  HIS A 337      24.720  31.528  67.404  1.00  0.00           H
ATOM     92  HD2 HIS A 337      26.325  32.825  65.058  1.00  0.00           H
ATOM     93  HE2 HIS A 337      25.534  33.027  62.660  1.00  0.00           H
ATOM     94  HE1 HIS A 337      23.450  31.638  62.248  1.00  0.00           H
ATOM     95  CB  ASP A 342      24.523  36.515  64.936  1.00 19.55           C
ATOM     96  CG  ASP A 342      25.166  35.966  63.653  1.00 19.85           C
ATOM     97  OD1 ASP A 342      26.388  35.621  63.637  1.00 19.87           O
ATOM     98  OD2 ASP A 342      24.384  35.868  62.662  1.00 20.21           O1-
ATOM     99 1HB  ASP A 342      23.831  35.740  65.282  1.00  0.00           H
ATOM    100 2HB  ASP A 342      23.921  37.376  64.655  1.00  0.00           H
ATOM    101  CA  ALA A 344      30.048  38.262  62.958  1.00 21.26           C
ATOM    102  C   ALA A 344      29.278  37.326  62.046  1.00 20.63           C
ATOM    103  O   ALA A 344      29.313  37.510  60.817  1.00 22.90           O
ATOM    104  CB  ALA A 344      31.496  37.853  63.089  1.00 20.45           C
ATOM    105  OXT ALA A 344      28.750  36.339  62.677  1.00 21.72           O1-
ATOM    106  HA  ALA A 344      29.946  39.255  62.521  1.00  0.00           H
ATOM    107 1HB  ALA A 344      32.037  38.564  63.721  1.00  0.00           H
ATOM    108 2HB  ALA A 344      31.565  36.845  63.506  1.00  0.00           H
ATOM    109 3HB  ALA A 344      31.967  37.860  62.105  1.00  0.00           H
TER     110      ALA A 344
ATOM    111  CB  GLU C 354      30.007  31.993  64.820  1.00 21.18           C
ATOM    112  CG  GLU C 354      28.772  31.447  64.071  1.00 23.64           C
ATOM    113  CD  GLU C 354      28.336  32.387  62.961  1.00 20.69           C
ATOM    114  OE1 GLU C 354      28.217  33.631  63.251  1.00 20.78           O
ATOM    115  OE2 GLU C 354      28.125  31.896  61.820  1.00 18.76           O1-
ATOM    116 1HB  GLU C 354      29.719  32.488  65.750  1.00  0.00           H
ATOM    117 2HB  GLU C 354      30.477  32.759  64.192  1.00  0.00           H
ATOM    118 1HG  GLU C 354      28.945  30.473  63.614  1.00  0.00           H
ATOM    119 2HG  GLU C 354      27.927  31.319  64.753  1.00  0.00           H
ATOM    120  CB  ARG C 357      35.954  32.909  61.946  1.00 18.88           C
ATOM    121  CG  ARG C 357      35.159  34.054  62.598  1.00 20.08           C
ATOM    122  CD  ARG C 357      34.175  34.760  61.660  1.00 20.00           C
ATOM    123  NE  ARG C 357      33.105  33.903  61.171  1.00 18.39           N
ATOM    124  CZ  ARG C 357      32.092  34.361  60.390  1.00 22.39           C
ATOM    125  NH1 ARG C 357      31.882  35.671  60.255  1.00 18.62           N
ATOM    126  NH2 ARG C 357      31.306  33.495  59.754  1.00 17.23           N1+
ATOM    127 1HB  ARG C 357      36.491  33.282  61.069  1.00  0.00           H
ATOM    128 2HB  ARG C 357      35.305  32.116  61.596  1.00  0.00           H
ATOM    129 1HG  ARG C 357      34.618  33.720  63.486  1.00  0.00           H
ATOM    130 2HG  ARG C 357      35.833  34.851  62.920  1.00  0.00           H
ATOM    131 1HD  ARG C 357      33.723  35.584  62.217  1.00  0.00           H
ATOM    132 2HD  ARG C 357      34.733  35.205  60.828  1.00  0.00           H
ATOM    133  HE  ARG C 357      33.353  32.933  60.959  1.00  0.00           H
ATOM    134 1HH1 ARG C 357      31.194  35.974  59.561  1.00  0.00           H
ATOM    135 2HH1 ARG C 357      32.565  36.338  60.588  1.00  0.00           H
ATOM    136 1HH2 ARG C 357      30.367  33.740  59.427  1.00  0.00           H
ATOM    137 2HH2 ARG C 357      31.475  32.497  59.802  1.00  0.00           H
TER     138      ARG C 357
ATOM    139  CB  LYS D 317      20.699  27.317  52.818  1.00 17.10           C
ATOM    140  CG  LYS D 317      21.625  26.212  53.359  1.00 17.10           C
ATOM    141  CD  LYS D 317      23.107  26.347  52.994  1.00 17.07           C
ATOM    142  CE  LYS D 317      23.799  27.649  53.379  1.00 16.12           C
ATOM    143  NZ  LYS D 317      23.809  27.919  54.850  1.00 16.64           N1+
ATOM    144 1HB  LYS D 317      20.905  27.555  51.770  1.00  0.00           H
ATOM    145 2HB  LYS D 317      20.845  28.248  53.377  1.00  0.00           H
ATOM    146 1HG  LYS D 317      21.516  26.155  54.446  1.00  0.00           H
ATOM    147 2HG  LYS D 317      21.319  25.230  52.997  1.00  0.00           H
ATOM    148 1HD  LYS D 317      23.641  25.508  53.454  1.00  0.00           H
ATOM    149 2HD  LYS D 317      23.235  26.229  51.909  1.00  0.00           H
ATOM    150 1HE  LYS D 317      24.848  27.629  53.071  1.00  0.00           H
ATOM    151 2HE  LYS D 317      23.339  28.521  52.906  1.00  0.00           H
ATOM    152 1HZ  LYS D 317      24.732  28.438  55.047  1.00  0.00           H
ATOM    153 2HZ  LYS D 317      23.056  28.568  55.132  1.00  0.00           H
ATOM    154 3HZ  LYS D 317      23.720  27.046  55.419  1.00  0.00           H
TER     155      LYS D 317
HETATM  156 MN1  OEX S   1      25.127  35.336  60.708  1.00 19.15          Mn2+
HETATM  157 MN2  OEX S   1      27.513  35.050  62.001  1.00 21.11          Mn2+
HETATM  158 MN3  OEX S   1      27.470  33.085  60.070  1.00 21.29          Mn2+
HETATM  159 MN4  OEX S   1      27.482  33.310  57.211  1.00 22.30          Mn2+
HETATM  160 CA1  OEX S   1      27.936  36.378  58.912  1.00 23.36          Ca2+
HETATM  161  O1  OEX S   1      26.671  36.266  60.927  1.00 20.32           O1-
HETATM  162  O2  OEX S   1      28.545  34.518  60.660  1.00 23.42           O1-
HETATM  163  O3  OEX S   1      26.198  33.900  61.335  1.00 21.66           O1-
HETATM  164  O4  OEX S   1      28.740  32.734  58.710  1.00 24.66           O1-
HETATM  165  O5  OEX S   1      26.716  34.350  58.394  1.00 21.80           O1-
HETATM  166  HO4 OEX S   1      29.286  31.902  58.707  1.00  0.00           H
HETATM  167  OH1 OEX S   1      28.364  31.825  55.978  1.00 16.88           O
HETATM  168  H11 OEX S   1      29.234  32.008  55.591  1.00  0.00           H
HETATM  169  H12 OEX S   1      28.412  30.911  56.400  1.00  0.00           H
HETATM  170  OH2 OEX S   1      26.428  33.933  55.476  1.00 25.78           O
HETATM  171  H21 OEX S   1      26.896  34.420  54.771  1.00  0.00           H
HETATM  172  H22 OEX S   1      25.931  33.164  55.094  1.00  0.00           H
HETATM  173  OH3 OEX S   1      27.719  37.099  56.514  1.00 24.51           O
HETATM  174  H31 OEX S   1      26.933  37.654  56.363  1.00  0.00           H
HETATM  175  H32 OEX S   1      27.716  36.462  55.770  1.00  0.00           H
HETATM  176  OH4 OEX S   1      28.257  38.796  58.875  1.00 20.94           O
HETATM  177  H41 OEX S   1      28.292  39.330  58.066  1.00  0.00           H
HETATM  178  H42 OEX S   1      29.049  38.972  59.409  1.00  0.00           H
HETATM  179 CL   CL  3   3      22.128  30.538  55.570  1.00 19.23          Cl1-
HETATM  180  O   HOH 2  15      25.741  39.069  56.181  1.00 19.80           O
HETATM  181  H1  HOH 2  15      25.505  38.774  57.100  1.00  0.00           H
HETATM  182  H2  HOH 2  15      26.561  39.589  56.292  1.00  0.00           H
HETATM  183  O   HOH 2  34      30.435  30.750  58.799  1.00 19.59           O
HETATM  184  H1  HOH 2  34      29.918  30.181  58.145  1.00  0.00           H
HETATM  185  H2  HOH 2  34      30.147  30.352  59.668  1.00  0.00           H
HETATM  186  O   HOH 2  42      24.993  31.797  54.720  1.00 20.85           O
HETATM  187  H1  HOH 2  42      24.419  31.636  55.487  1.00  0.00           H
HETATM  188  H2  HOH 2  42      24.400  31.679  53.947  1.00  0.00           H
HETATM  189  O   HOH 2  61      30.761  28.151  62.607  1.00 21.10           O
HETATM  190  H1  HOH 2  61      30.369  27.685  63.374  1.00  0.00           H
HETATM  191  H2  HOH 2  61      30.813  27.477  61.897  1.00  0.00           H
HETATM  192  O   HOH 2 129      25.746  37.907  53.744  1.00 19.95           O
HETATM  193  H1  HOH 2 129      24.886  37.806  53.312  1.00  0.00           H
HETATM  194  H2  HOH 2 129      25.587  38.295  54.636  1.00  0.00           H
HETATM  195  O   HOH 2 148      27.524  35.969  54.020  1.00 23.32           O
HETATM  196  H1  HOH 2 148      26.837  36.651  53.804  1.00  0.00           H
HETATM  197  H2  HOH 2 148      28.343  36.228  53.573  1.00  0.00           H
HETATM  198  O   HOH 2 697      29.329  29.684  60.897  1.00 24.66           O
HETATM  199  H1  HOH 2 697      28.746  30.374  61.283  1.00  0.00           H
HETATM  200  H2  HOH 2 697      29.763  29.209  61.635  1.00  0.00           H
HETATM  201  O   HOH 2 881      26.075  29.225  54.877  1.00 17.15           O
HETATM  202  H1  HOH 2 881      25.882  30.183  54.932  1.00  0.00           H
HETATM  203  H2  HOH 2 881      26.579  28.955  55.696  1.00  0.00           H
ENDMDL
MODEL 3
ATOM      1  CB  ASP A  61      28.885  27.406  58.487  1.00 17.73           C
ATOM      2  CG  ASP A  61      28.248  28.403  57.495  1.00 17.40           C
ATOM      3  OD1 ASP A  61      28.889  29.485  57.232  1.00 16.03           O
ATOM      4  OD2 ASP A  61      27.140  28.114  56.993  1.00 16.49           O1-
ATOM      5 1HB  ASP A  61      28.309  26.482  58.515  1.00  0.00           H
ATOM      6 2HB  ASP A  61      28.868  27.877  59.475  1.00  0.00           H
ATOM      7  CB  TYR A 161      31.710  41.569  52.675  1.00 20.53           C
ATOM      8  CG  TYR A 161      30.622  41.246  53.659  1.00 18.60           C
ATOM      9  CD1 TYR A 161      30.196  39.939  53.897  1.00 18.04           C
ATOM     10  CE1 TYR A 161      29.278  39.657  54.902  1.00 19.29           C
ATOM     11  CZ  TYR A 161      28.815  40.698  55.718  1.00 20.60           C
ATOM     12  OH  TYR A 161      27.995  40.398  56.749  1.00 19.17           O
ATOM     13  CD2 TYR A 161      30.092  42.280  54.435  1.00 19.52           C
ATOM     14  CE2 TYR A 161      29.224  42.019  55.486  1.00 18.59           C
ATOM     15 1HB  TYR A 161      31.477  42.515  52.169  1.00  0.00           H
ATOM     16 2HB  TYR A 161      31.803  40.818  51.891  1.00  0.00           H
ATOM     17  HD1 TYR A 161      30.609  39.136  53.299  1.00  0.00           H
ATOM     18  HE1 TYR A 161      28.926  38.649  55.097  1.00  0.00           H
ATOM     19  HH  TYR A 161      27.461  41.244  57.094  1.00  0.00           H
ATOM     20  HD2 TYR A 161      30.355  43.307  54.187  1.00  0.00           H
ATOM     21  HE2 TYR A 161      28.836  42.822  56.101  1.00  0.00           H
ATOM     22  CB  ASP A 170      30.941  35.922  55.756  1.00 20.48           C
ATOM     23  CG  ASP A 170      30.156  35.493  57.010  1.00 22.09           C
ATOM     24  OD1 ASP A 170      29.214  34.655  56.879  1.00 20.51           O
ATOM     25  OD2 ASP A 170      30.394  36.146  58.060  1.00 23.06           O1-
ATOM     26 1HB  ASP A 170      31.979  36.131  56.034  1.00  0.00           H
ATOM     27 2HB  ASP A 170      30.500  36.895  55.522  1.00  0.00           H
ATOM     28  CB  ASN A 181      22.311  31.999  50.445  1.00 16.81           C
ATOM     29  CG  ASN A 181      22.540  31.500  51.884  1.00 16.71           C
ATOM     30  OD1 ASN A 181      23.653  31.621  52.406  1.00 19.86           O
ATOM     31  ND2 ASN A 181      21.488  30.916  52.483  1.00 16.47           N
ATOM     32 1HB  ASN A 181      21.751  31.251  49.874  1.00  0.00           H
ATOM     33 2HB  ASN A 181      23.303  32.105  50.012  1.00  0.00           H
ATOM     34 1HD2 ASN A 181      21.559  30.730  53.491  1.00  0.00           H
ATOM     35 2HD2 ASN A 181      20.587  30.904  52.014  1.00  0.00           H
ATOM     36  CB  GLU A 189      23.811  40.453  59.118  1.00 19.37           C
ATOM     37  CG  GLU A 189      23.626  39.041  59.686  1.00 20.48           C
ATOM     38  CD  GLU A 189      24.593  37.921  59.338  1.00 19.06           C
ATOM     39  OE1 GLU A 189      25.582  38.047  58.586  1.00 23.90           O
ATOM     40  OE2 GLU A 189      24.234  36.828  59.903  1.00 18.98           O1-
ATOM     41 1HB  GLU A 189      23.858  40.457  58.026  1.00  0.00           H
ATOM     42 2HB  GLU A 189      24.750  40.877  59.487  1.00  0.00           H
ATOM     43 1HG  GLU A 189      23.646  39.078  60.782  1.00  0.00           H
ATOM     44 2HG  GLU A 189      22.648  38.621  59.438  1.00  0.00           H
ATOM     45  CB  HIS A 190      23.926  44.892  57.103  1.00 21.11           C
ATOM     46  ND1 HIS A 190      26.129  44.381  58.211  1.00 22.49           N
ATOM     47  CG  HIS A 190      25.114  44.022  57.346  1.00 19.59           C
ATOM     48  CE1 HIS A 190      27.025  43.378  58.245  1.00 23.26           C
ATOM     49  NE2 HIS A 190      26.648  42.397  57.446  1.00 21.16           N
ATOM     50  CD2 HIS A 190      25.462  42.783  56.876  1.00 20.12           C
ATOM     51 1HB  HIS A 190      23.466  44.601  56.155  1.00  0.00           H
ATOM     52 2HB  HIS A 190      24.256  45.931  57.016  1.00  0.00           H
ATOM     53  HD1 HIS A 190      26.181  45.283  58.703  1.00  0.00           H
ATOM     54  HE1 HIS A 190      27.931  43.402  58.824  1.00  0.00           H
ATOM     55  HD2 HIS A 190      24.945  42.146  56.183  1.00  0.00           H
ATOM     56  CB  ASN A 298      24.013  48.220  60.044  1.00 19.52           C
ATOM     57  CG  ASN A 298      25.076  47.121  60.103  1.00 21.29           C
ATOM     58  OD1 ASN A 298      25.770  46.858  59.103  1.00 23.14           O
ATOM     59  ND2 ASN A 298      25.234  46.476  61.256  1.00 22.17           N
ATOM     60 1HB  ASN A 298      23.839  48.633  61.032  1.00  0.00           H
ATOM     61 2HB  ASN A 298      23.072  47.763  59.741  1.00  0.00           H
ATOM     62 1HD2 ASN A 298      25.792  45.609  61.274  1.00  0.00           H
ATOM     63 2HD2 ASN A 298      24.582  46.540  62.037  1.00  0.00           H
ATOM     64  CB  HIS A 332      20.744  32.612  58.493  1.00 17.83           C
ATOM     65  ND1 HIS A 332      21.320  33.797  60.667  1.00 15.04           N
ATOM     66  CG  HIS A 332      21.650  33.355  59.399  1.00 17.20           C
ATOM     67  CE1 HIS A 332      22.409  34.346  61.225  1.00 19.06           C
ATOM     68  NE2 HIS A 332      23.423  34.299  60.375  1.00 16.81           N
ATOM     69  CD2 HIS A 332      22.971  33.677  59.235  1.00 16.82           C
ATOM     70 1HB  HIS A 332      21.306  32.378  57.584  1.00  0.00           H
ATOM     71 2HB  HIS A 332      19.885  33.218  58.198  1.00  0.00           H
ATOM     72  HD1 HIS A 332      20.431  33.705  61.162  1.00  0.00           H
ATOM     73  HE1 HIS A 332      22.439  34.792  62.205  1.00  0.00           H
ATOM     74  HD2 HIS A 332      23.621  33.490  58.394  1.00  0.00           H
ATOM     75  CB  GLU A 333      24.370  29.541  59.801  1.00 17.03           C
ATOM     76  CG  GLU A 333      24.883  29.950  58.419  1.00 16.65           C
ATOM     77  CD  GLU A 333      25.717  31.197  58.463  1.00 16.89           C
ATOM     78  OE1 GLU A 333      26.104  31.602  59.605  1.00 18.21           O
ATOM     79  OE2 GLU A 333      25.973  31.757  57.354  1.00 16.41           O1-
ATOM     80 1HB  GLU A 333      24.186  30.424  60.409  1.00  0.00           H
ATOM     81 2HB  GLU A 333      25.123  28.939  60.310  1.00  0.00           H
ATOM     82 1HG  GLU A 333      25.517  29.167  57.986  1.00  0.00           H
ATOM     83 2HG  GLU A 333      24.105  30.142  57.674  1.00  0.00           H
ATOM     84  CB  HIS A 337      24.515  30.801  66.605  1.00 17.11           C
ATOM     85  CD2 HIS A 337      25.430  32.313  64.598  1.00 17.22           C
ATOM     86  CG  HIS A 337      24.616  31.397  65.219  1.00 18.51           C
ATOM     87  NE2 HIS A 337      25.043  32.394  63.271  1.00 20.26           N
ATOM     88  ND1 HIS A 337      23.748  30.969  64.226  1.00 19.42           N1+
ATOM     89  CE1 HIS A 337      24.027  31.565  63.068  1.00 17.88           C
ATOM     90 1HB  HIS A 337      23.484  30.499  66.787  1.00  0.00           H
ATOM     91 2HB  HIS A 337      24.767  31.560  67.351  1.00  0.00           H
ATOM     92  HD2 HIS A 337      26.244  32.909  64.966  1.00  0.00           H
ATOM     93  HE2 HIS A 337      25.472  32.975  62.477  1.00  0.00           H
ATOM     94  HD1 HIS A 337      23.084  30.191  64.361  1.00  0.00           H
ATOM     95  HE1 HIS A 337      23.521  31.393  62.135  1.00  0.00           H
ATOM     96  CB  ASP A 342      24.524  36.528  64.936  1.00 19.55           C
ATOM     97  CG  ASP A 342      25.183  35.943  63.675  1.00 19.85           C
ATOM     98  OD1 ASP A 342      26.420  35.636  63.680  1.00 19.87           O
ATOM     99  OD2 ASP A 342      24.401  35.774  62.700  1.00 20.21           O1-
ATOM    100 1HB  ASP A 342      23.795  35.788  65.280  1.00  0.00           H
ATOM    101 2HB  ASP A 342      23.957  37.404  64.629  1.00  0.00           H
ATOM    102  CA  ALA A 344      30.131  38.319  62.996  1.00 21.26           C
ATOM    103  C   ALA A 344      29.577  37.284  62.056  1.00 20.63           C
ATOM    104  O   ALA A 344      29.647  37.475  60.812  1.00 22.90           O
ATOM    105  CB  ALA A 344      31.590  37.994  63.236  1.00 20.45           C
ATOM    106  OXT ALA A 344      29.153  36.241  62.632  1.00 21.72           O1-
ATOM    107  HA  ALA A 344      29.971  39.293  62.535  1.00  0.00           H
ATOM    108 1HB  ALA A 344      32.063  38.694  63.930  1.00  0.00           H
ATOM    109 2HB  ALA A 344      31.648  36.969  63.609  1.00  0.00           H
ATOM    110 3HB  ALA A 344      32.130  38.045  62.288  1.00  0.00           H
TER     111      ALA A 344
ATOM    112  CB  GLU C 354      29.974  31.926  64.717  1.00 21.18           C
ATOM    113  CG  GLU C 354      28.888  31.316  63.798  1.00 23.64           C
ATOM    114  CD  GLU C 354      28.331  32.329  62.807  1.00 20.69           C
ATOM    115  OE1 GLU C 354      28.213  33.529  63.222  1.00 20.78           O
ATOM    116  OE2 GLU C 354      28.000  31.923  61.650  1.00 18.76           O1-
ATOM    117 1HB  GLU C 354      29.536  32.368  65.614  1.00  0.00           H
ATOM    118 2HB  GLU C 354      30.458  32.744  64.170  1.00  0.00           H
ATOM    119 1HG  GLU C 354      29.245  30.464  63.220  1.00  0.00           H
ATOM    120 2HG  GLU C 354      28.046  30.953  64.396  1.00  0.00           H
ATOM    121  CB  ARG C 357      35.962  32.906  61.943  1.00 18.88           C
ATOM    122  CG  ARG C 357      35.202  34.067  62.597  1.00 20.08           C
ATOM    123  CD  ARG C 357      34.221  34.762  61.660  1.00 20.00           C
ATOM    124  NE  ARG C 357      33.153  33.900  61.194  1.00 18.39           N
ATOM    125  CZ  ARG C 357      31.990  34.384  60.690  1.00 22.39           C
ATOM    126  NH1 ARG C 357      31.812  35.705  60.647  1.00 18.62           N
ATOM    127  NH2 ARG C 357      31.040  33.554  60.282  1.00 17.23           N1+
ATOM    128 1HB  ARG C 357      36.494  33.259  61.055  1.00  0.00           H
ATOM    129 2HB  ARG C 357      35.291  32.122  61.617  1.00  0.00           H
ATOM    130 1HG  ARG C 357      34.664  33.746  63.493  1.00  0.00           H
ATOM    131 2HG  ARG C 357      35.889  34.860  62.902  1.00  0.00           H
ATOM    132 1HD  ARG C 357      33.766  35.586  62.211  1.00  0.00           H
ATOM    133 2HD  ARG C 357      34.775  35.205  60.824  1.00  0.00           H
ATOM    134  HE  ARG C 357      33.387  32.950  60.893  1.00  0.00           H
ATOM    135 1HH1 ARG C 357      30.955  36.099  60.266  1.00  0.00           H
ATOM    136 2HH1 ARG C 357      32.604  36.330  60.708  1.00  0.00           H
ATOM    137 1HH2 ARG C 357      30.042  33.876  60.240  1.00  0.00           H
ATOM    138 2HH2 ARG C 357      31.195  32.555  60.334  1.00  0.00           H
TER     139      ARG C 357
ATOM    140  CB  LYS D 317      20.698  27.318  52.818  1.00 17.10           C
ATOM    141  CG  LYS D 317      21.626  26.217  53.362  1.00 17.10           C
ATOM    142  CD  LYS D 317      23.108  26.364  53.000  1.00 17.07           C
ATOM    143  CE  LYS D 317      23.784  27.675  53.381  1.00 16.12           C
ATOM    144  NZ  LYS D 317      23.801  27.947  54.852  1.00 16.64           N1+
ATOM    145 1HB  LYS D 317      20.904  27.554  51.770  1.00  0.00           H
ATOM    146 2HB  LYS D 317      20.843  28.251  53.374  1.00  0.00           H
ATOM    147 1HG  LYS D 317      21.515  26.160  54.449  1.00  0.00           H
ATOM    148 2HG  LYS D 317      21.326  25.234  52.999  1.00  0.00           H
ATOM    149 1HD  LYS D 317      23.650  25.531  53.462  1.00  0.00           H
ATOM    150 2HD  LYS D 317      23.238  26.244  51.915  1.00  0.00           H
ATOM    151 1HE  LYS D 317      24.831  27.668  53.069  1.00  0.00           H
ATOM    152 2HE  LYS D 317      23.309  28.540  52.910  1.00  0.00           H
ATOM    153 1HZ  LYS D 317      24.737  28.448  55.042  1.00  0.00           H
ATOM    154 2HZ  LYS D 317      23.063  28.613  55.138  1.00  0.00           H
ATOM    155 3HZ  LYS D 317      23.704  27.076  55.421  1.00  0.00           H
TER     156      LYS D 317
HETATM  157 MN1  OEX S   1      25.159  35.305  60.688  1.00 19.15          Mn2+
HETATM  158 MN2  OEX S   1      27.568  35.052  62.086  1.00 21.11          Mn2+
HETATM  159 MN3  OEX S   1      27.311  33.131  60.004  1.00 21.29          Mn2+
HETATM  160 MN4  OEX S   1      27.611  33.170  57.303  1.00 22.30          Mn2+
HETATM  161 CA1  OEX S   1      28.047  36.290  58.988  1.00 23.36          Ca2+
HETATM  162  O1  OEX S   1      26.699  36.235  60.951  1.00 20.32           O1-
HETATM  163  O2  OEX S   1      28.496  34.392  60.565  1.00 23.42           O1-
HETATM  164  O3  OEX S   1      26.016  33.758  61.254  1.00 21.66           O1-
HETATM  165  O4  OEX S   1      28.457  32.483  58.734  1.00 24.66           O1-
HETATM  166  O5  OEX S   1      26.720  34.203  58.648  1.00 21.80           O1-
HETATM  167  OH1 OEX S   1      28.432  31.728  56.041  1.00 16.88           O
HETATM  168  H11 OEX S   1      29.285  31.922  55.622  1.00  0.00           H
HETATM  169  H12 OEX S   1      28.500  30.807  56.474  1.00  0.00           H
HETATM  170  OH2 OEX S   1      26.615  33.928  55.655  1.00 25.78           O
HETATM  171  H21 OEX S   1      27.071  34.485  54.993  1.00  0.00           H
HETATM  172  H22 OEX S   1      26.101  33.217  55.187  1.00  0.00           H
HETATM  173  OH3 OEX S   1      27.684  37.029  56.641  1.00 24.51           O
HETATM  174  H31 OEX S   1      26.903  37.590  56.501  1.00  0.00           H
HETATM  175  H32 OEX S   1      27.727  36.459  55.848  1.00  0.00           H
HETATM  176  OH4 OEX S   1      28.281  38.723  58.987  1.00 20.94           O
HETATM  177  H41 OEX S   1      28.297  39.251  58.174  1.00  0.00           H
HETATM  178  H42 OEX S   1      29.107  38.874  59.480  1.00  0.00           H
HETATM  179 CL   CL  3   3      22.146  30.568  55.625  1.00 19.23          Cl1-
HETATM  180  O   HOH 2  15      25.749  39.076  56.189  1.00 19.80           O
HETATM  181  H1  HOH 2  15      25.512  38.782  57.111  1.00  0.00           H
HETATM  182  H2  HOH 2  15      26.586  39.565  56.304  1.00  0.00           H
HETATM  183  O   HOH 2  34      30.476  30.887  58.724  1.00 19.59           O
HETATM  184  H1  HOH 2  34      29.808  31.623  58.725  1.00  0.00           H
HETATM  185  H2  HOH 2  34      29.973  30.215  58.184  1.00  0.00           H
HETATM  186  O   HOH 2  42      25.195  31.846  54.770  1.00 20.85           O
HETATM  187  H1  HOH 2  42      24.959  31.667  55.702  1.00  0.00           H
HETATM  188  H2  HOH 2  42      24.394  31.736  54.224  1.00  0.00           H
HETATM  189  O   HOH 2  61      30.730  28.261  62.555  1.00 21.10           O
HETATM  190  H1  HOH 2  61      30.126  28.811  62.003  1.00  0.00           H
HETATM  191  H2  HOH 2  61      30.868  27.500  61.958  1.00  0.00           H
HETATM  192  O   HOH 2 129      25.772  37.889  53.775  1.00 19.95           O
HETATM  193  H1  HOH 2 129      24.910  37.781  53.350  1.00  0.00           H
HETATM  194  H2  HOH 2 129      25.619  38.291  54.664  1.00  0.00           H
HETATM  195  O   HOH 2 148      27.561  35.981  54.109  1.00 23.32           O
HETATM  196  H1  HOH 2 148      26.864  36.649  53.871  1.00  0.00           H
HETATM  197  H2  HOH 2 148      28.378  36.231  53.654  1.00  0.00           H
HETATM  198  O   HOH 2 697      29.239  29.646  60.809  1.00 24.66           O
HETATM  199  H1  HOH 2 697      28.587  30.323  61.074  1.00  0.00           H
HETATM  200  H2  HOH 2 697      29.787  30.098  60.129  1.00  0.00           H
HETATM  201  O   HOH 2 881      26.100  29.175  54.857  1.00 17.15           O
HETATM  202  H1  HOH 2 881      25.976  30.144  54.848  1.00  0.00           H
HETATM  203  H2  HOH 2 881      26.600  28.922  55.685  1.00  0.00           H
ENDMDL
MODEL 4
ATOM      1  CB  ASP A  61      28.883  27.403  58.484  1.00 17.73           C
ATOM      2  CG  ASP A  61      28.242  28.391  57.484  1.00 17.40           C
ATOM      3  OD1 ASP A  61      28.881  29.470  57.206  1.00 16.03           O
ATOM      4  OD2 ASP A  61      27.133  28.095  56.987  1.00 16.49           O1-
ATOM      5 1HB  ASP A  61      28.310  26.477  58.519  1.00  0.00           H
ATOM      6 2HB  ASP A  61      28.864  27.881  59.469  1.00  0.00           H
ATOM      7  CB  TYR A 161      31.712  41.571  52.671  1.00 20.53           C
ATOM      8  CG  TYR A 161      30.622  41.250  53.652  1.00 18.60           C
ATOM      9  CD1 TYR A 161      30.200  39.942  53.893  1.00 18.04           C
ATOM     10  CE1 TYR A 161      29.285  39.659  54.900  1.00 19.29           C
ATOM     11  CZ  TYR A 161      28.821  40.701  55.716  1.00 20.60           C
ATOM     12  OH  TYR A 161      28.008  40.398  56.747  1.00 19.17           O
ATOM     13  CD2 TYR A 161      30.092  42.284  54.427  1.00 19.52           C
ATOM     14  CE2 TYR A 161      29.226  42.024  55.480  1.00 18.59           C
ATOM     15 1HB  TYR A 161      31.482  42.519  52.165  1.00  0.00           H
ATOM     16 2HB  TYR A 161      31.807  40.820  51.887  1.00  0.00           H
ATOM     17  HD1 TYR A 161      30.615  39.139  53.297  1.00  0.00           H
ATOM     18  HE1 TYR A 161      28.937  38.651  55.103  1.00  0.00           H
ATOM     19  HH  TYR A 161      27.474  41.237  57.094  1.00  0.00           H
ATOM     20  HD2 TYR A 161      30.355  43.311  54.179  1.00  0.00           H
ATOM     21  HE2 TYR A 161      28.837  42.826  56.095  1.00  0.00           H
ATOM     22  CB  ASP A 170      30.966  35.940  55.740  1.00 20.48           C
ATOM     23  CG  ASP A 170      30.175  35.545  56.998  1.00 22.09           C
ATOM     24  OD1 ASP A 170      29.233  34.711  56.884  1.00 20.51           O
ATOM     25  OD2 ASP A 170      30.415  36.228  58.031  1.00 23.06           O1-
ATOM     26 1HB  ASP A 170      32.009  36.131  56.013  1.00  0.00           H
ATOM     27 2HB  ASP A 170      30.547  36.922  55.501  1.00  0.00           H
ATOM     28  CB  ASN A 181      22.312  32.000  50.432  1.00 16.81           C
ATOM     29  CG  ASN A 181      22.534  31.481  51.866  1.00 16.71           C
ATOM     30  OD1 ASN A 181      23.640  31.598  52.396  1.00 19.86           O
ATOM     31  ND2 ASN A 181      21.478  30.877  52.441  1.00 16.47           N
ATOM     32 1HB  ASN A 181      21.758  31.258  49.847  1.00  0.00           H
ATOM     33 2HB  ASN A 181      23.308  32.113  50.009  1.00  0.00           H
ATOM     34 1HD2 ASN A 181      21.539  30.688  53.450  1.00  0.00           H
ATOM     35 2HD2 ASN A 181      20.578  30.886  51.968  1.00  0.00           H
ATOM     36  CB  GLU A 189      23.812  40.458  59.112  1.00 19.37           C
ATOM     37  CG  GLU A 189      23.637  39.043  59.678  1.00 20.48           C
ATOM     38  CD  GLU A 189      24.600  37.921  59.319  1.00 19.06           C
ATOM     39  OE1 GLU A 189      25.584  38.048  58.553  1.00 23.90           O
ATOM     40  OE2 GLU A 189      24.246  36.833  59.884  1.00 18.98           O1-
ATOM     41 1HB  GLU A 189      23.856  40.464  58.019  1.00  0.00           H
ATOM     42 2HB  GLU A 189      24.751  40.885  59.478  1.00  0.00           H
ATOM     43 1HG  GLU A 189      23.667  39.078  60.773  1.00  0.00           H
ATOM     44 2HG  GLU A 189      22.656  38.623  59.442  1.00  0.00           H
ATOM     45  CB  HIS A 190      23.927  44.890  57.103  1.00 21.11           C
ATOM     46  ND1 HIS A 190      26.129  44.378  58.215  1.00 22.49           N
ATOM     47  CG  HIS A 190      25.116  44.020  57.346  1.00 19.59           C
ATOM     48  CE1 HIS A 190      27.025  43.375  58.247  1.00 23.26           C
ATOM     49  NE2 HIS A 190      26.652  42.397  57.445  1.00 21.16           N
ATOM     50  CD2 HIS A 190      25.467  42.782  56.873  1.00 20.12           C
ATOM     51 1HB  HIS A 190      23.466  44.598  56.155  1.00  0.00           H
ATOM     52 2HB  HIS A 190      24.257  45.929  57.015  1.00  0.00           H
ATOM     53  HD1 HIS A 190      26.179  45.276  58.710  1.00  0.00           H
ATOM     54  HE1 HIS A 190      27.928  43.397  58.832  1.00  0.00           H
ATOM     55  HD2 HIS A 190      24.952  42.143  56.180  1.00  0.00           H
ATOM     56  CB  ASN A 298      24.013  48.220  60.045  1.00 19.52           C
ATOM     57  CG  ASN A 298      25.077  47.120  60.103  1.00 21.29           C
ATOM     58  OD1 ASN A 298      25.770  46.859  59.103  1.00 23.14           O
ATOM     59  ND2 ASN A 298      25.236  46.474  61.257  1.00 22.17           N
ATOM     60 1HB  ASN A 298      23.839  48.633  61.033  1.00  0.00           H
ATOM     61 2HB  ASN A 298      23.073  47.762  59.742  1.00  0.00           H
ATOM     62 1HD2 ASN A 298      25.793  45.606  61.274  1.00  0.00           H
ATOM     63 2HD2 ASN A 298      24.583  46.535  62.037  1.00  0.00           H
ATOM     64  CB  HIS A 332      20.751  32.619  58.516  1.00 17.83           C
ATOM     65  ND1 HIS A 332      21.360  33.770  60.712  1.00 15.04           N
ATOM     66  CG  HIS A 332      21.664  33.355  59.428  1.00 17.20           C
ATOM     67  CE1 HIS A 332      22.458  34.318  61.254  1.00 19.06           C
ATOM     68  NE2 HIS A 332      23.451  34.304  60.379  1.00 16.81           N
ATOM     69  CD2 HIS A 332      22.977  33.698  59.239  1.00 16.82           C
ATOM     70 1HB  HIS A 332      21.315  32.396  57.605  1.00  0.00           H
ATOM     71 2HB  HIS A 332      19.893  33.229  58.223  1.00  0.00           H
ATOM     72  HD1 HIS A 332      20.492  33.639  61.235  1.00  0.00           H
ATOM     73  HE1 HIS A 332      22.514  34.724  62.249  1.00  0.00           H
ATOM     74  HD2 HIS A 332      23.609  33.529  58.381  1.00  0.00           H
ATOM     75  CB  GLU A 333      24.365  29.555  59.804  1.00 17.03           C
ATOM     76  CG  GLU A 333      24.865  29.979  58.418  1.00 16.65           C
ATOM     77  CD  GLU A 333      25.734  31.203  58.451  1.00 16.89           C
ATOM     78  OE1 GLU A 333      26.165  31.599  59.572  1.00 18.21           O
ATOM     79  OE2 GLU A 333      25.984  31.761  57.330  1.00 16.41           O1-
ATOM     80 1HB  GLU A 333      24.180  30.419  60.441  1.00  0.00           H
ATOM     81 2HB  GLU A 333      25.126  28.947  60.295  1.00  0.00           H
ATOM     82 1HG  GLU A 333      25.471  29.188  57.960  1.00  0.00           H
ATOM     83 2HG  GLU A 333      24.081  30.204  57.687  1.00  0.00           H
ATOM     84  CB  HIS A 337      24.504  30.793  66.620  1.00 17.11           C
ATOM     85  CD2 HIS A 337      25.618  32.144  64.650  1.00 17.22           C
ATOM     86  CG  HIS A 337      24.616  31.398  65.238  1.00 18.51           C
ATOM     87  NE2 HIS A 337      25.235  32.330  63.338  1.00 20.26           N
ATOM     88  ND1 HIS A 337      23.636  31.154  64.300  1.00 19.42           N
ATOM     89  CE1 HIS A 337      24.039  31.711  63.181  1.00 17.88           C
ATOM     90 1HB  HIS A 337      23.476  30.462  66.760  1.00  0.00           H
ATOM     91 2HB  HIS A 337      24.730  31.533  67.397  1.00  0.00           H
ATOM     92  HD2 HIS A 337      26.538  32.552  65.026  1.00  0.00           H
ATOM     93  HE2 HIS A 337      25.694  32.865  62.597  1.00  0.00           H
ATOM     94  HE1 HIS A 337      23.510  31.687  62.241  1.00  0.00           H
ATOM     95  CB  ASP A 342      24.546  36.496  64.929  1.00 19.55           C
ATOM     96  CG  ASP A 342      25.227  35.968  63.651  1.00 19.85           C
ATOM     97  OD1 ASP A 342      26.468  35.682  63.647  1.00 19.87           O
ATOM     98  OD2 ASP A 342      24.448  35.829  62.668  1.00 20.21           O1-
ATOM     99 1HB  ASP A 342      23.879  35.695  65.262  1.00  0.00           H
ATOM    100 2HB  ASP A 342      23.923  37.342  64.644  1.00  0.00           H
ATOM    101  CA  ALA A 344      30.137  38.324  62.998  1.00 21.26           C
ATOM    102  C   ALA A 344      29.608  37.292  62.037  1.00 20.63           C
ATOM    103  O   ALA A 344      29.674  37.512  60.798  1.00 22.90           O
ATOM    104  CB  ALA A 344      31.594  37.996  63.250  1.00 20.45           C
ATOM    105  OXT ALA A 344      29.220  36.229  62.595  1.00 21.72           O1-
ATOM    106  HA  ALA A 344      29.980  39.300  62.541  1.00  0.00           H
ATOM    107 1HB  ALA A 344      32.069  38.697  63.942  1.00  0.00           H
ATOM    108 2HB  ALA A 344      31.641  36.972  63.630  1.00  0.00           H
ATOM    109 3HB  ALA A 344      32.139  38.036  62.304  1.00  0.00           H
TER     110      ALA A 344
ATOM    111  CB  GLU C 354      29.971  31.921  64.707  1.00 21.18           C
ATOM    112  CG  GLU C 354      28.967  31.328  63.690  1.00 23.64           C
ATOM    113  CD  GLU C 354      28.416  32.363  62.721  1.00 20.69           C
ATOM    114  OE1 GLU C 354      28.303  33.559  63.146  1.00 20.78           O
ATOM    115  OE2 GLU C 354      28.091  31.968  61.557  1.00 18.76           O1-
ATOM    116 1HB  GLU C 354      29.461  32.299  65.596  1.00  0.00           H
ATOM    117 2HB  GLU C 354      30.457  32.784  64.236  1.00  0.00           H
ATOM    118 1HG  GLU C 354      29.393  30.533  63.080  1.00  0.00           H
ATOM    119 2HG  GLU C 354      28.103  30.895  64.207  1.00  0.00           H
ATOM    120  CB  ARG C 357      35.959  32.907  61.944  1.00 18.88           C
ATOM    121  CG  ARG C 357      35.197  34.069  62.596  1.00 20.08           C
ATOM    122  CD  ARG C 357      34.202  34.752  61.663  1.00 20.00           C
ATOM    123  NE  ARG C 357      33.120  33.888  61.235  1.00 18.39           N
ATOM    124  CZ  ARG C 357      31.999  34.372  60.634  1.00 22.39           C
ATOM    125  NH1 ARG C 357      31.849  35.690  60.511  1.00 18.62           N
ATOM    126  NH2 ARG C 357      31.061  33.546  60.191  1.00 17.23           N1+
ATOM    127 1HB  ARG C 357      36.490  33.259  61.055  1.00  0.00           H
ATOM    128 2HB  ARG C 357      35.289  32.122  61.618  1.00  0.00           H
ATOM    129 1HG  ARG C 357      34.667  33.751  63.498  1.00  0.00           H
ATOM    130 2HG  ARG C 357      35.883  34.866  62.890  1.00  0.00           H
ATOM    131 1HD  ARG C 357      33.763  35.589  62.210  1.00  0.00           H
ATOM    132 2HD  ARG C 357      34.743  35.180  60.809  1.00  0.00           H
ATOM    133  HE  ARG C 357      33.353  32.930  60.962  1.00  0.00           H
ATOM    134 1HH1 ARG C 357      31.030  36.067  60.043  1.00  0.00           H
ATOM    135 2HH1 ARG C 357      32.613  36.327  60.688  1.00  0.00           H
ATOM    136 1HH2 ARG C 357      30.060  33.878  60.156  1.00  0.00           H
ATOM    137 2HH2 ARG C 357      31.198  32.547  60.278  1.00  0.00           H
TER     138      ARG C 357
ATOM    139  CB  LYS D 317      20.699  27.317  52.819  1.00 17.10           C
ATOM    140  CG  LYS D 317      21.625  26.211  53.359  1.00 17.10           C
ATOM    141  CD  LYS D 317      23.106  26.352  52.995  1.00 17.07           C
ATOM    142  CE  LYS D 317      23.788  27.660  53.379  1.00 16.12           C
ATOM    143  NZ  LYS D 317      23.810  27.928  54.848  1.00 16.64           N1+
ATOM    144 1HB  LYS D 317      20.906  27.559  51.772  1.00  0.00           H
ATOM    145 2HB  LYS D 317      20.846  28.245  53.381  1.00  0.00           H
ATOM    146 1HG  LYS D 317      21.516  26.154  54.445  1.00  0.00           H
ATOM    147 2HG  LYS D 317      21.321  25.229  52.995  1.00  0.00           H
ATOM    148 1HD  LYS D 317      23.644  25.517  53.457  1.00  0.00           H
ATOM    149 2HD  LYS D 317      23.235  26.232  51.910  1.00  0.00           H
ATOM    150 1HE  LYS D 317      24.834  27.649  53.062  1.00  0.00           H
ATOM    151 2HE  LYS D 317      23.316  28.527  52.910  1.00  0.00           H
ATOM    152 1HZ  LYS D 317      24.753  28.423  55.033  1.00  0.00           H
ATOM    153 2HZ  LYS D 317      23.077  28.601  55.133  1.00  0.00           H
ATOM    154 3HZ  LYS D 317      23.709  27.059  55.420  1.00  0.00           H
TER     155      LYS D 317
HETATM  156 MN1  OEX S   1      25.191  35.307  60.684  1.00 19.15          Mn2+
HETATM  157 MN2  OEX S   1      27.608  35.071  62.047  1.00 21.11          Mn2+
HETATM  158 MN3  OEX S   1      27.371  33.155  59.960  1.00 21.29          Mn2+
HETATM  159 MN4  OEX S   1      27.628  33.168  57.266  1.00 22.30          Mn2+
HETATM  160 CA1  OEX S   1      28.049  36.293  58.957  1.00 23.36          Ca2+
HETATM  161  O1  OEX S   1      26.733  36.257  60.925  1.00 20.32           O1-
HETATM  162  O2  OEX S   1      28.550  34.426  60.495  1.00 23.42           O1-
HETATM  163  O3  OEX S   1      26.095  33.785  61.171  1.00 21.66           O1-
HETATM  164  O4  OEX S   1      28.518  32.496  58.671  1.00 24.66           O1-
HETATM  165  O5  OEX S   1      26.765  34.211  58.579  1.00 21.80           O1-
HETATM  166  OH1 OEX S   1      28.424  31.711  55.990  1.00 16.88           O
HETATM  167  H11 OEX S   1      29.292  31.891  55.595  1.00  0.00           H
HETATM  168  H12 OEX S   1      28.483  30.799  56.442  1.00  0.00           H
HETATM  169  OH2 OEX S   1      26.627  33.941  55.602  1.00 25.78           O
HETATM  170  H21 OEX S   1      27.092  34.485  54.937  1.00  0.00           H
HETATM  171  H22 OEX S   1      26.117  33.225  55.141  1.00  0.00           H
HETATM  172  OH3 OEX S   1      27.715  37.072  56.606  1.00 24.51           O
HETATM  173  H31 OEX S   1      26.905  37.594  56.486  1.00  0.00           H
HETATM  174  H32 OEX S   1      27.744  36.473  55.834  1.00  0.00           H
HETATM  175  OH4 OEX S   1      28.263  38.737  59.009  1.00 20.94           O
HETATM  176  H41 OEX S   1      28.334  39.257  58.195  1.00  0.00           H
HETATM  177  H42 OEX S   1      29.087  38.830  59.523  1.00  0.00           H
HETATM  178 CL   CL  3   3      22.127  30.523  55.535  1.00 19.23          Cl1-
HETATM  179  O   HOH 2  15      25.741  39.092  56.189  1.00 19.80           O
HETATM  180  H1  HOH 2  15      25.512  38.776  57.111  1.00  0.00           H
HETATM  181  H2  HOH 2  15      26.589  39.560  56.308  1.00  0.00           H
HETATM  182  O   HOH 2  34      30.482  30.865  58.698  1.00 19.59           O
HETATM  183  H1  HOH 2  34      29.809  31.603  58.692  1.00  0.00           H
HETATM  184  H2  HOH 2  34      29.978  30.193  58.162  1.00  0.00           H
HETATM  185  O   HOH 2  42      25.248  31.792  54.806  1.00 20.85           O
HETATM  186  H1  HOH 2  42      25.185  31.648  55.782  1.00  0.00           H
HETATM  187  H2  HOH 2  42      24.361  31.679  54.422  1.00  0.00           H
HETATM  188  O   HOH 2  61      30.734  28.259  62.549  1.00 21.10           O
HETATM  189  H1  HOH 2  61      30.110  28.797  62.008  1.00  0.00           H
HETATM  190  H2  HOH 2  61      30.867  27.500  61.950  1.00  0.00           H
HETATM  191  O   HOH 2 129      25.779  37.912  53.781  1.00 19.95           O
HETATM  192  H1  HOH 2 129      24.909  37.762  53.389  1.00  0.00           H
HETATM  193  H2  HOH 2 129      25.636  38.307  54.677  1.00  0.00           H
HETATM  194  O   HOH 2 148      27.582  36.003  54.072  1.00 23.32           O
HETATM  195  H1  HOH 2 148      26.887  36.679  53.857  1.00  0.00           H
HETATM  196  H2  HOH 2 148      28.407  36.279  53.646  1.00  0.00           H
HETATM  197  O   HOH 2 697      29.238  29.622  60.783  1.00 24.66           O
HETATM  198  H1  HOH 2 697      28.581  30.299  61.036  1.00  0.00           H
HETATM  199  H2  HOH 2 697      29.792  30.079  60.110  1.00  0.00           H
HETATM  200  O   HOH 2 881      26.112  29.122  54.837  1.00 17.15           O
HETATM  201  H1  HOH 2 881      25.980  30.091  54.818  1.00  0.00           H
HETATM  202  H2  HOH 2 881      26.602  28.880  55.677  1.00  0.00           H
ENDMDL
MODEL 5
ATOM      1  CB  ASP A  61      28.893  27.450  58.471  1.00 17.73           C
ATOM      2  CG  ASP A  61      28.283  28.483  57.498  1.00 17.40           C
ATOM      3  OD1 ASP A  61      28.970  29.559  57.243  1.00 16.03           O
ATOM      4  OD2 ASP A  61      27.162  28.264  57.013  1.00 16.49           O1-
ATOM      5 1HB  ASP A  61      28.286  26.546  58.474  1.00  0.00           H
ATOM      6 2HB  ASP A  61      28.872  27.896  59.469  1.00  0.00           H
ATOM      7  CB  TYR A 161      31.710  41.565  52.677  1.00 20.53           C
ATOM      8  CG  TYR A 161      30.624  41.248  53.666  1.00 18.60           C
ATOM      9  CD1 TYR A 161      30.184  39.945  53.902  1.00 18.04           C
ATOM     10  CE1 TYR A 161      29.250  39.676  54.898  1.00 19.29           C
ATOM     11  CZ  TYR A 161      28.787  40.722  55.706  1.00 20.60           C
ATOM     12  OH  TYR A 161      27.929  40.446  56.718  1.00 19.17           O
ATOM     13  CD2 TYR A 161      30.097  42.287  54.437  1.00 19.52           C
ATOM     14  CE2 TYR A 161      29.218  42.037  55.481  1.00 18.59           C
ATOM     15 1HB  TYR A 161      31.475  42.509  52.169  1.00  0.00           H
ATOM     16 2HB  TYR A 161      31.801  40.812  51.896  1.00  0.00           H
ATOM     17  HD1 TYR A 161      30.590  39.139  53.304  1.00  0.00           H
ATOM     18  HE1 TYR A 161      28.882  38.671  55.077  1.00  0.00           H
ATOM     19  HH  TYR A 161      27.396  41.341  57.086  1.00  0.00           H
ATOM     20  HD2 TYR A 161      30.369  43.310  54.188  1.00  0.00           H
ATOM     21  HE2 TYR A 161      28.833  42.847  56.087  1.00  0.00           H
ATOM     22  CB  ASP A 170      30.857  35.868  55.795  1.00 20.48           C
ATOM     23  CG  ASP A 170      30.012  35.343  56.962  1.00 22.09           C
ATOM     24  OD1 ASP A 170      29.124  34.472  56.716  1.00 20.51           O
ATOM     25  OD2 ASP A 170      30.152  35.913  58.082  1.00 23.06           O1-
ATOM     26 1HB  ASP A 170      31.873  36.080  56.142  1.00  0.00           H
ATOM     27 2HB  ASP A 170      30.406  36.839  55.569  1.00  0.00           H
ATOM     28  CB  ASN A 181      22.301  31.993  50.436  1.00 16.81           C
ATOM     29  CG  ASN A 181      22.571  31.506  51.865  1.00 16.71           C
ATOM     30  OD1 ASN A 181      23.722  31.584  52.322  1.00 19.86           O
ATOM     31  ND2 ASN A 181      21.534  30.986  52.536  1.00 16.47           N
ATOM     32 1HB  ASN A 181      21.722  31.245  49.888  1.00  0.00           H
ATOM     33 2HB  ASN A 181      23.280  32.087  49.973  1.00  0.00           H
ATOM     34 1HD2 ASN A 181      21.648  30.787  53.533  1.00  0.00           H
ATOM     35 2HD2 ASN A 181      20.615  30.956  52.103  1.00  0.00           H
ATOM     36  CB  GLU A 189      23.806  40.433  59.140  1.00 19.37           C
ATOM     37  CG  GLU A 189      23.597  39.021  59.707  1.00 20.48           C
ATOM     38  CD  GLU A 189      24.558  37.894  59.384  1.00 19.06           C
ATOM     39  OE1 GLU A 189      25.579  37.993  58.679  1.00 23.90           O
ATOM     40  OE2 GLU A 189      24.159  36.786  59.927  1.00 18.98           O1-
ATOM     41 1HB  GLU A 189      23.865  40.435  58.049  1.00  0.00           H
ATOM     42 2HB  GLU A 189      24.744  40.849  59.521  1.00  0.00           H
ATOM     43 1HG  GLU A 189      23.599  39.062  60.803  1.00  0.00           H
ATOM     44 2HG  GLU A 189      22.619  38.609  59.445  1.00  0.00           H
ATOM     45  CB  HIS A 190      23.924  44.899  57.102  1.00 21.11           C
ATOM     46  ND1 HIS A 190      26.128  44.404  58.215  1.00 22.49           N
ATOM     47  CG  HIS A 190      25.114  44.037  57.352  1.00 19.59           C
ATOM     48  CE1 HIS A 190      27.031  43.411  58.252  1.00 23.26           C
ATOM     49  NE2 HIS A 190      26.655  42.425  57.456  1.00 21.16           N
ATOM     50  CD2 HIS A 190      25.465  42.800  56.883  1.00 20.12           C
ATOM     51 1HB  HIS A 190      23.467  44.605  56.154  1.00  0.00           H
ATOM     52 2HB  HIS A 190      24.250  45.938  57.016  1.00  0.00           H
ATOM     53  HD1 HIS A 190      26.171  45.313  58.705  1.00  0.00           H
ATOM     54  HE1 HIS A 190      27.940  43.443  58.826  1.00  0.00           H
ATOM     55  HD2 HIS A 190      24.954  42.165  56.183  1.00  0.00           H
ATOM     56  CB  ASN A 298      24.011  48.222  60.043  1.00 19.52           C
ATOM     57  CG  ASN A 298      25.074  47.128  60.103  1.00 21.29           C
ATOM     58  OD1 ASN A 298      25.768  46.855  59.104  1.00 23.14           O
ATOM     59  ND2 ASN A 298      25.238  46.489  61.259  1.00 22.17           N
ATOM     60 1HB  ASN A 298      23.837  48.635  61.031  1.00  0.00           H
ATOM     61 2HB  ASN A 298      23.071  47.765  59.741  1.00  0.00           H
ATOM     62 1HD2 ASN A 298      25.806  45.633  61.275  1.00  0.00           H
ATOM     63 2HD2 ASN A 298      24.593  46.563  62.045  1.00  0.00           H
ATOM     64  CB  HIS A 332      20.731  32.617  58.494  1.00 17.83           C
ATOM     65  ND1 HIS A 332      21.296  33.799  60.665  1.00 15.04           N
ATOM     66  CG  HIS A 332      21.641  33.343  59.407  1.00 17.20           C
ATOM     67  CE1 HIS A 332      22.380  34.312  61.251  1.00 19.06           C
ATOM     68  NE2 HIS A 332      23.420  34.223  60.426  1.00 16.81           N
ATOM     69  CD2 HIS A 332      22.973  33.617  59.269  1.00 16.82           C
ATOM     70 1HB  HIS A 332      21.287  32.394  57.580  1.00  0.00           H
ATOM     71 2HB  HIS A 332      19.870  33.227  58.217  1.00  0.00           H
ATOM     72  HD1 HIS A 332      20.392  33.730  61.144  1.00  0.00           H
ATOM     73  HE1 HIS A 332      22.389  34.774  62.223  1.00  0.00           H
ATOM     74  HD2 HIS A 332      23.614  33.411  58.429  1.00  0.00           H
ATOM     75  CB  GLU A 333      24.367  29.563  59.830  1.00 17.03           C
ATOM     76  CG  GLU A 333      24.913  30.046  58.487  1.00 16.65           C
ATOM     77  CD  GLU A 333      25.893  31.185  58.584  1.00 16.89           C
ATOM     78  OE1 GLU A 333      26.295  31.585  59.731  1.00 18.21           O
ATOM     79  OE2 GLU A 333      26.257  31.692  57.482  1.00 16.41           O1-
ATOM     80 1HB  GLU A 333      24.169  30.414  60.480  1.00  0.00           H
ATOM     81 2HB  GLU A 333      25.118  28.942  60.321  1.00  0.00           H
ATOM     82 1HG  GLU A 333      25.444  29.245  57.959  1.00  0.00           H
ATOM     83 2HG  GLU A 333      24.147  30.395  57.788  1.00  0.00           H
ATOM     84  CB  HIS A 337      24.488  30.784  66.638  1.00 17.11           C
ATOM     85  CD2 HIS A 337      25.387  32.314  64.651  1.00 17.22           C
ATOM     86  CG  HIS A 337      24.575  31.392  65.263  1.00 18.51           C
ATOM     87  NE2 HIS A 337      24.994  32.399  63.327  1.00 20.26           N
ATOM     88  ND1 HIS A 337      23.708  30.970  64.268  1.00 19.42           N1+
ATOM     89  CE1 HIS A 337      23.977  31.567  63.114  1.00 17.88           C
ATOM     90 1HB  HIS A 337      23.462  30.464  66.821  1.00  0.00           H
ATOM     91 2HB  HIS A 337      24.733  31.538  67.392  1.00  0.00           H
ATOM     92  HD2 HIS A 337      26.195  32.917  65.018  1.00  0.00           H
ATOM     93  HE2 HIS A 337      25.437  32.971  62.583  1.00  0.00           H
ATOM     94  HD1 HIS A 337      23.040  30.188  64.408  1.00  0.00           H
ATOM     95  HE1 HIS A 337      23.467  31.399  62.183  1.00  0.00           H
ATOM     96  CB  ASP A 342      24.506  36.533  64.945  1.00 19.55           C
ATOM     97  CG  ASP A 342      25.119  35.915  63.687  1.00 19.85           C
ATOM     98  OD1 ASP A 342      26.339  35.542  63.666  1.00 19.87           O
ATOM     99  OD2 ASP A 342      24.334  35.773  62.705  1.00 20.21           O1-
ATOM    100 1HB  ASP A 342      23.755  35.824  65.307  1.00  0.00           H
ATOM    101 2HB  ASP A 342      23.959  37.419  64.630  1.00  0.00           H
ATOM    102  CA  ALA A 344      30.030  38.215  62.954  1.00 21.26           C
ATOM    103  C   ALA A 344      29.213  37.286  62.079  1.00 20.63           C
ATOM    104  O   ALA A 344      29.178  37.469  60.855  1.00 22.90           O
ATOM    105  CB  ALA A 344      31.475  37.797  63.085  1.00 20.45           C
ATOM    106  OXT ALA A 344      28.687  36.294  62.726  1.00 21.72           O1-
ATOM    107  HA  ALA A 344      29.939  39.201  62.500  1.00  0.00           H
ATOM    108 1HB  ALA A 344      32.015  38.527  63.693  1.00  0.00           H
ATOM    109 2HB  ALA A 344      31.548  36.802  63.533  1.00  0.00           H
ATOM    110 3HB  ALA A 344      31.943  37.773  62.101  1.00  0.00           H
TER     111      ALA A 344
ATOM    112  CB  GLU C 354      29.989  31.960  64.759  1.00 21.18           C
ATOM    113  CG  GLU C 354      28.850  31.391  63.878  1.00 23.64           C
ATOM    114  CD  GLU C 354      28.359  32.398  62.850  1.00 20.69           C
ATOM    115  OE1 GLU C 354      28.179  33.597  63.235  1.00 20.78           O
ATOM    116  OE2 GLU C 354      28.137  31.981  61.664  1.00 18.76           O1-
ATOM    117 1HB  GLU C 354      29.596  32.406  65.675  1.00  0.00           H
ATOM    118 2HB  GLU C 354      30.477  32.768  64.202  1.00  0.00           H
ATOM    119 1HG  GLU C 354      29.141  30.490  63.341  1.00  0.00           H
ATOM    120 2HG  GLU C 354      27.992  31.115  64.500  1.00  0.00           H
ATOM    121  CB  ARG C 357      35.959  32.914  61.949  1.00 18.88           C
ATOM    122  CG  ARG C 357      35.176  34.057  62.616  1.00 20.08           C
ATOM    123  CD  ARG C 357      34.231  34.800  61.675  1.00 20.00           C
ATOM    124  NE  ARG C 357      33.185  33.958  61.109  1.00 18.39           N
ATOM    125  CZ  ARG C 357      32.180  34.434  60.348  1.00 22.39           C
ATOM    126  NH1 ARG C 357      31.968  35.748  60.230  1.00 18.62           N
ATOM    127  NH2 ARG C 357      31.376  33.577  59.715  1.00 17.23           N1+
ATOM    128 1HB  ARG C 357      36.498  33.290  61.075  1.00  0.00           H
ATOM    129 2HB  ARG C 357      35.306  32.124  61.597  1.00  0.00           H
ATOM    130 1HG  ARG C 357      34.615  33.714  63.488  1.00  0.00           H
ATOM    131 2HG  ARG C 357      35.854  34.836  62.966  1.00  0.00           H
ATOM    132 1HD  ARG C 357      33.751  35.604  62.238  1.00  0.00           H
ATOM    133 2HD  ARG C 357      34.819  35.266  60.880  1.00  0.00           H
ATOM    134  HE  ARG C 357      33.420  32.982  60.914  1.00  0.00           H
ATOM    135 1HH1 ARG C 357      31.269  36.043  59.547  1.00  0.00           H
ATOM    136 2HH1 ARG C 357      32.693  36.406  60.497  1.00  0.00           H
ATOM    137 1HH2 ARG C 357      30.466  33.867  59.367  1.00  0.00           H
ATOM    138 2HH2 ARG C 357      31.514  32.576  59.790  1.00  0.00           H
TER     139      ARG C 357
ATOM    140  CB  LYS D 317      20.699  27.313  52.815  1.00 17.10           C
ATOM    141  CG  LYS D 317      21.621  26.208  53.361  1.00 17.10           C
ATOM    142  CD  LYS D 317      23.103  26.327  52.989  1.00 17.07           C
ATOM    143  CE  LYS D 317      23.805  27.628  53.358  1.00 16.12           C
ATOM    144  NZ  LYS D 317      23.807  27.916  54.830  1.00 16.64           N1+
ATOM    145 1HB  LYS D 317      20.902  27.539  51.764  1.00  0.00           H
ATOM    146 2HB  LYS D 317      20.849  28.252  53.362  1.00  0.00           H
ATOM    147 1HG  LYS D 317      21.513  26.155  54.449  1.00  0.00           H
ATOM    148 2HG  LYS D 317      21.308  25.226  53.006  1.00  0.00           H
ATOM    149 1HD  LYS D 317      23.633  25.489  53.453  1.00  0.00           H
ATOM    150 2HD  LYS D 317      23.227  26.199  51.906  1.00  0.00           H
ATOM    151 1HE  LYS D 317      24.855  27.595  53.059  1.00  0.00           H
ATOM    152 2HE  LYS D 317      23.355  28.499  52.874  1.00  0.00           H
ATOM    153 1HZ  LYS D 317      24.713  28.452  55.030  1.00  0.00           H
ATOM    154 2HZ  LYS D 317      23.048  28.553  55.109  1.00  0.00           H
ATOM    155 3HZ  LYS D 317      23.724  27.045  55.405  1.00  0.00           H
TER     156      LYS D 317
HETATM  157 MN1  OEX S   1      25.051  35.318  60.748  1.00 19.15          Mn2+
HETATM  158 MN2  OEX S   1      27.450  35.054  62.043  1.00 21.11          Mn2+
HETATM  159 MN3  OEX S   1      27.481  33.126  60.085  1.00 21.29          Mn2+
HETATM  160 MN4  OEX S   1      27.627  33.136  57.270  1.00 22.30          Mn2+
HETATM  161 CA1  OEX S   1      27.879  36.421  58.932  1.00 23.36          Ca2+
HETATM  162  O1  OEX S   1      26.603  36.233  60.964  1.00 20.32           O1-
HETATM  163  O2  OEX S   1      28.497  34.518  60.690  1.00 23.42           O1-
HETATM  164  O3  OEX S   1      26.169  33.845  61.341  1.00 21.66           O1-
HETATM  165  O4  OEX S   1      28.768  32.602  58.907  1.00 24.66           O1-
HETATM  166  O5  OEX S   1      26.869  34.103  58.647  1.00 21.80           O1-
HETATM  167  HO4 OEX S   1      29.400  31.788  58.995  1.00  0.00           H
HETATM  168  OH1 OEX S   1      28.480  31.754  56.094  1.00 16.88           O
HETATM  169  H11 OEX S   1      29.281  31.986  55.595  1.00  0.00           H
HETATM  170  H12 OEX S   1      28.577  30.798  56.499  1.00  0.00           H
HETATM  171  OH2 OEX S   1      26.464  33.854  55.663  1.00 25.78           O
HETATM  172  H21 OEX S   1      26.860  34.403  54.956  1.00  0.00           H
HETATM  173  H22 OEX S   1      25.894  33.142  55.253  1.00  0.00           H
HETATM  174  OH3 OEX S   1      27.575  36.915  56.564  1.00 24.51           O
HETATM  175  H31 OEX S   1      26.899  37.595  56.376  1.00  0.00           H
HETATM  176  H32 OEX S   1      27.617  36.379  55.742  1.00  0.00           H
HETATM  177  OH4 OEX S   1      28.358  38.751  58.762  1.00 20.94           O
HETATM  178  H41 OEX S   1      28.274  39.374  58.015  1.00  0.00           H
HETATM  179  H42 OEX S   1      29.046  39.071  59.366  1.00  0.00           H
HETATM  180 CL   CL  3   3      22.315  30.667  55.771  1.00 19.23          Cl1-
HETATM  181  O   HOH 2  15      25.789  39.018  56.179  1.00 19.80           O
HETATM  182  H1  HOH 2  15      25.516  38.776  57.093  1.00  0.00           H
HETATM  183  H2  HOH 2  15      26.581  39.589  56.295  1.00  0.00           H
HETATM  184  O   HOH 2  34      30.420  30.752  58.954  1.00 19.59           O
HETATM  185  H1  HOH 2  34      29.952  30.192  58.248  1.00  0.00           H
HETATM  186  H2  HOH 2  34      30.154  30.267  59.793  1.00  0.00           H
HETATM  187  O   HOH 2  42      24.962  31.894  54.732  1.00 20.85           O
HETATM  188  H1  HOH 2  42      24.244  31.663  55.355  1.00  0.00           H
HETATM  189  H2  HOH 2  42      24.507  31.819  53.864  1.00  0.00           H
HETATM  190  O   HOH 2  61      30.717  28.164  62.640  1.00 21.10           O
HETATM  191  H1  HOH 2  61      30.419  27.746  63.485  1.00  0.00           H
HETATM  192  H2  HOH 2  61      30.817  27.429  62.002  1.00  0.00           H
HETATM  193  O   HOH 2 129      25.719  37.842  53.726  1.00 19.95           O
HETATM  194  H1  HOH 2 129      24.885  37.837  53.233  1.00  0.00           H
HETATM  195  H2  HOH 2 129      25.556  38.267  54.595  1.00  0.00           H
HETATM  196  O   HOH 2 148      27.418  35.871  54.079  1.00 23.32           O
HETATM  197  H1  HOH 2 148      26.740  36.553  53.820  1.00  0.00           H
HETATM  198  H2  HOH 2 148      28.206  36.025  53.541  1.00  0.00           H
HETATM  199  O   HOH 2 697      29.286  29.561  60.911  1.00 24.66           O
HETATM  200  H1  HOH 2 697      28.692  30.251  61.253  1.00  0.00           H
HETATM  201  H2  HOH 2 697      29.712  29.084  61.666  1.00  0.00           H
HETATM  202  O   HOH 2 881      26.042  29.317  54.868  1.00 17.15           O
HETATM  203  H1  HOH 2 881      25.820  30.268  54.918  1.00  0.00           H
HETATM  204  H2  HOH 2 881      26.565  29.080  55.675  1.00  0.00           H
ENDMDL
MODEL 6
ATOM      1  CB  ASP A  61      28.891  27.445  58.470  1.00 17.73           C
ATOM      2  CG  ASP A  61      28.273  28.467  57.489  1.00 17.40           C
ATOM      3  OD1 ASP A  61      28.952  29.542  57.221  1.00 16.03           O
ATOM      4  OD2 ASP A  61      27.153  28.233  57.007  1.00 16.49           O1-
ATOM      5 1HB  ASP A  61      28.288  26.538  58.482  1.00  0.00           H
ATOM      6 2HB  ASP A  61      28.869  27.901  59.464  1.00  0.00           H
ATOM      7  CB  TYR A 161      31.712  41.567  52.673  1.00 20.53           C
ATOM      8  CG  TYR A 161      30.624  41.250  53.658  1.00 18.60           C
ATOM      9  CD1 TYR A 161      30.186  39.948  53.896  1.00 18.04           C
ATOM     10  CE1 TYR A 161      29.253  39.678  54.892  1.00 19.29           C
ATOM     11  CZ  TYR A 161      28.792  40.726  55.700  1.00 20.60           C
ATOM     12  OH  TYR A 161      27.940  40.448  56.712  1.00 19.17           O
ATOM     13  CD2 TYR A 161      30.099  42.291  54.429  1.00 19.52           C
ATOM     14  CE2 TYR A 161      29.222  42.041  55.474  1.00 18.59           C
ATOM     15 1HB  TYR A 161      31.480  42.511  52.164  1.00  0.00           H
ATOM     16 2HB  TYR A 161      31.804  40.813  51.892  1.00  0.00           H
ATOM     17  HD1 TYR A 161      30.592  39.141  53.299  1.00  0.00           H
ATOM     18  HE1 TYR A 161      28.885  38.674  55.076  1.00  0.00           H
ATOM     19  HH  TYR A 161      27.413  41.331  57.084  1.00  0.00           H
ATOM     20  HD2 TYR A 161      30.371  43.314  54.179  1.00  0.00           H
ATOM     21  HE2 TYR A 161      28.836  42.850  56.082  1.00  0.00           H
ATOM     22  CB  ASP A 170      30.851  35.864  55.797  1.00 20.48           C
ATOM     23  CG  ASP A 170      29.991  35.333  56.952  1.00 22.09           C
ATOM     24  OD1 ASP A 170      29.101  34.471  56.687  1.00 20.51           O
ATOM     25  OD2 ASP A 170      30.129  35.898  58.074  1.00 23.06           O1-
ATOM     26 1HB  ASP A 170      31.864  36.070  56.155  1.00  0.00           H
ATOM     27 2HB  ASP A 170      30.404  36.836  55.571  1.00  0.00           H
ATOM     28  CB  ASN A 181      22.300  31.992  50.435  1.00 16.81           C
ATOM     29  CG  ASN A 181      22.571  31.504  51.864  1.00 16.71           C
ATOM     30  OD1 ASN A 181      23.725  31.577  52.314  1.00 19.86           O
ATOM     31  ND2 ASN A 181      21.535  30.989  52.540  1.00 16.47           N
ATOM     32 1HB  ASN A 181      21.720  31.245  49.887  1.00  0.00           H
ATOM     33 2HB  ASN A 181      23.279  32.086  49.973  1.00  0.00           H
ATOM     34 1HD2 ASN A 181      21.650  30.793  53.539  1.00  0.00           H
ATOM     35 2HD2 ASN A 181      20.615  30.965  52.111  1.00  0.00           H
ATOM     36  CB  GLU A 189      23.807  40.438  59.133  1.00 19.37           C
ATOM     37  CG  GLU A 189      23.605  39.024  59.698  1.00 20.48           C
ATOM     38  CD  GLU A 189      24.567  37.903  59.358  1.00 19.06           C
ATOM     39  OE1 GLU A 189      25.589  38.021  58.650  1.00 23.90           O
ATOM     40  OE2 GLU A 189      24.177  36.790  59.882  1.00 18.98           O1-
ATOM     41 1HB  GLU A 189      23.862  40.442  58.042  1.00  0.00           H
ATOM     42 2HB  GLU A 189      24.746  40.856  59.511  1.00  0.00           H
ATOM     43 1HG  GLU A 189      23.616  39.058  60.794  1.00  0.00           H
ATOM     44 2HG  GLU A 189      22.626  38.610  59.447  1.00  0.00           H
ATOM     45  CB  HIS A 190      23.924  44.896  57.102  1.00 21.11           C
ATOM     46  ND1 HIS A 190      26.127  44.404  58.215  1.00 22.49           N
ATOM     47  CG  HIS A 190      25.115  44.034  57.352  1.00 19.59           C
ATOM     48  CE1 HIS A 190      27.032  43.412  58.253  1.00 23.26           C
ATOM     49  NE2 HIS A 190      26.660  42.425  57.458  1.00 21.16           N
ATOM     50  CD2 HIS A 190      25.469  42.796  56.885  1.00 20.12           C
ATOM     51 1HB  HIS A 190      23.466  44.600  56.155  1.00  0.00           H
ATOM     52 2HB  HIS A 190      24.251  45.935  57.013  1.00  0.00           H
ATOM     53  HD1 HIS A 190      26.170  45.312  58.704  1.00  0.00           H
ATOM     54  HE1 HIS A 190      27.940  43.447  58.828  1.00  0.00           H
ATOM     55  HD2 HIS A 190      24.958  42.157  56.190  1.00  0.00           H
ATOM     56  CB  ASN A 298      24.011  48.221  60.043  1.00 19.52           C
ATOM     57  CG  ASN A 298      25.074  47.125  60.103  1.00 21.29           C
ATOM     58  OD1 ASN A 298      25.769  46.858  59.103  1.00 23.14           O
ATOM     59  ND2 ASN A 298      25.234  46.482  61.257  1.00 22.17           N
ATOM     60 1HB  ASN A 298      23.837  48.634  61.031  1.00  0.00           H
ATOM     61 2HB  ASN A 298      23.071  47.764  59.741  1.00  0.00           H
ATOM     62 1HD2 ASN A 298      25.798  45.622  61.272  1.00  0.00           H
ATOM     63 2HD2 ASN A 298      24.587  46.551  62.041  1.00  0.00           H
ATOM     64  CB  HIS A 332      20.743  32.623  58.522  1.00 17.83           C
ATOM     65  ND1 HIS A 332      21.327  33.736  60.738  1.00 15.04           N
ATOM     66  CG  HIS A 332      21.644  33.343  59.450  1.00 17.20           C
ATOM     67  CE1 HIS A 332      22.409  34.265  61.310  1.00 19.06           C
ATOM     68  NE2 HIS A 332      23.424  34.253  60.448  1.00 16.81           N
ATOM     69  CD2 HIS A 332      22.960  33.679  59.282  1.00 16.82           C
ATOM     70 1HB  HIS A 332      21.310  32.414  57.613  1.00  0.00           H
ATOM     71 2HB  HIS A 332      19.884  33.235  58.240  1.00  0.00           H
ATOM     72  HD1 HIS A 332      20.445  33.605  61.249  1.00  0.00           H
ATOM     73  HE1 HIS A 332      22.440  34.669  62.306  1.00  0.00           H
ATOM     74  HD2 HIS A 332      23.591  33.532  58.421  1.00  0.00           H
ATOM     75  CB  GLU A 333      24.363  29.573  59.832  1.00 17.03           C
ATOM     76  CG  GLU A 333      24.890  30.081  58.488  1.00 16.65           C
ATOM     77  CD  GLU A 333      25.881  31.210  58.581  1.00 16.89           C
ATOM     78  OE1 GLU A 333      26.320  31.592  59.714  1.00 18.21           O
ATOM     79  OE2 GLU A 333      26.228  31.728  57.470  1.00 16.41           O1-
ATOM     80 1HB  GLU A 333      24.166  30.402  60.510  1.00  0.00           H
ATOM     81 2HB  GLU A 333      25.124  28.945  60.301  1.00  0.00           H
ATOM     82 1HG  GLU A 333      25.407  29.288  57.933  1.00  0.00           H
ATOM     83 2HG  GLU A 333      24.117  30.451  57.808  1.00  0.00           H
ATOM     84  CB  HIS A 337      24.514  30.804  66.646  1.00 17.11           C
ATOM     85  CD2 HIS A 337      25.529  32.237  64.672  1.00 17.22           C
ATOM     86  CG  HIS A 337      24.602  31.411  65.268  1.00 18.51           C
ATOM     87  NE2 HIS A 337      25.125  32.377  63.359  1.00 20.26           N
ATOM     88  ND1 HIS A 337      23.652  31.074  64.330  1.00 19.42           N
ATOM     89  CE1 HIS A 337      23.991  31.651  63.204  1.00 17.88           C
ATOM     90 1HB  HIS A 337      23.484  30.489  66.811  1.00  0.00           H
ATOM     91 2HB  HIS A 337      24.763  31.538  67.420  1.00  0.00           H
ATOM     92  HD2 HIS A 337      26.408  32.739  65.031  1.00  0.00           H
ATOM     93  HE2 HIS A 337      25.575  32.920  62.627  1.00  0.00           H
ATOM     94  HE1 HIS A 337      23.454  31.572  62.272  1.00  0.00           H
ATOM     95  CB  ASP A 342      24.521  36.505  64.942  1.00 19.55           C
ATOM     96  CG  ASP A 342      25.149  35.940  63.666  1.00 19.85           C
ATOM     97  OD1 ASP A 342      26.371  35.579  63.634  1.00 19.87           O
ATOM     98  OD2 ASP A 342      24.365  35.837  62.678  1.00 20.21           O1-
ATOM     99 1HB  ASP A 342      23.822  35.741  65.297  1.00  0.00           H
ATOM    100 2HB  ASP A 342      23.922  37.365  64.650  1.00  0.00           H
ATOM    101  CA  ALA A 344      30.039  38.239  62.956  1.00 21.26           C
ATOM    102  C   ALA A 344      29.237  37.319  62.059  1.00 20.63           C
ATOM    103  O   ALA A 344      29.215  37.515  60.835  1.00 22.90           O
ATOM    104  CB  ALA A 344      31.483  37.816  63.086  1.00 20.45           C
ATOM    105  OXT ALA A 344      28.717  36.321  62.693  1.00 21.72           O1-
ATOM    106  HA  ALA A 344      29.950  39.231  62.513  1.00  0.00           H
ATOM    107 1HB  ALA A 344      32.027  38.538  63.701  1.00  0.00           H
ATOM    108 2HB  ALA A 344      31.550  36.817  63.524  1.00  0.00           H
ATOM    109 3HB  ALA A 344      31.952  37.800  62.102  1.00  0.00           H
TER     110      ALA A 344
ATOM    111  CB  GLU C 354      29.985  31.958  64.758  1.00 21.18           C
ATOM    112  CG  GLU C 354      28.885  31.406  63.820  1.00 23.64           C
ATOM    113  CD  GLU C 354      28.405  32.428  62.804  1.00 20.69           C
ATOM    114  OE1 GLU C 354      28.242  33.628  63.186  1.00 20.78           O
ATOM    115  OE2 GLU C 354      28.177  32.014  61.615  1.00 18.76           O1-
ATOM    116 1HB  GLU C 354      29.553  32.369  65.674  1.00  0.00           H
ATOM    117 2HB  GLU C 354      30.477  32.794  64.246  1.00  0.00           H
ATOM    118 1HG  GLU C 354      29.207  30.527  63.264  1.00  0.00           H
ATOM    119 2HG  GLU C 354      28.002  31.102  64.395  1.00  0.00           H
ATOM    120  CB  ARG C 357      35.957  32.912  61.947  1.00 18.88           C
ATOM    121  CG  ARG C 357      35.171  34.057  62.607  1.00 20.08           C
ATOM    122  CD  ARG C 357      34.205  34.780  61.669  1.00 20.00           C
ATOM    123  NE  ARG C 357      33.151  33.923  61.141  1.00 18.39           N
ATOM    124  CZ  ARG C 357      32.145  34.378  60.362  1.00 22.39           C
ATOM    125  NH1 ARG C 357      31.937  35.691  60.220  1.00 18.62           N
ATOM    126  NH2 ARG C 357      31.350  33.513  59.737  1.00 17.23           N1+
ATOM    127 1HB  ARG C 357      36.495  33.285  61.071  1.00  0.00           H
ATOM    128 2HB  ARG C 357      35.305  32.120  61.599  1.00  0.00           H
ATOM    129 1HG  ARG C 357      34.621  33.719  63.490  1.00  0.00           H
ATOM    130 2HG  ARG C 357      35.847  34.845  62.942  1.00  0.00           H
ATOM    131 1HD  ARG C 357      33.735  35.592  62.228  1.00  0.00           H
ATOM    132 2HD  ARG C 357      34.776  35.236  60.854  1.00  0.00           H
ATOM    133  HE  ARG C 357      33.396  32.948  60.950  1.00  0.00           H
ATOM    134 1HH1 ARG C 357      31.231  35.984  59.543  1.00  0.00           H
ATOM    135 2HH1 ARG C 357      32.638  36.357  60.519  1.00  0.00           H
ATOM    136 1HH2 ARG C 357      30.428  33.781  59.395  1.00  0.00           H
ATOM    137 2HH2 ARG C 357      31.502  32.513  59.810  1.00  0.00           H
TER     138      ARG C 357
ATOM    139  CB  LYS D 317      20.698  27.316  52.817  1.00 17.10           C
ATOM    140  CG  LYS D 317      21.623  26.213  53.365  1.00 17.10           C
ATOM    141  CD  LYS D 317      23.105  26.347  53.002  1.00 17.07           C
ATOM    142  CE  LYS D 317      23.794  27.651  53.382  1.00 16.12           C
ATOM    143  NZ  LYS D 317      23.798  27.929  54.855  1.00 16.64           N1+
ATOM    144 1HB  LYS D 317      20.904  27.545  51.767  1.00  0.00           H
ATOM    145 2HB  LYS D 317      20.844  28.253  53.367  1.00  0.00           H
ATOM    146 1HG  LYS D 317      21.509  26.158  54.452  1.00  0.00           H
ATOM    147 2HG  LYS D 317      21.317  25.231  53.004  1.00  0.00           H
ATOM    148 1HD  LYS D 317      23.640  25.510  53.464  1.00  0.00           H
ATOM    149 2HD  LYS D 317      23.235  26.227  51.918  1.00  0.00           H
ATOM    150 1HE  LYS D 317      24.844  27.632  53.081  1.00  0.00           H
ATOM    151 2HE  LYS D 317      23.335  28.521  52.905  1.00  0.00           H
ATOM    152 1HZ  LYS D 317      24.710  28.457  55.054  1.00  0.00           H
ATOM    153 2HZ  LYS D 317      23.043  28.570  55.141  1.00  0.00           H
ATOM    154 3HZ  LYS D 317      23.713  27.055  55.425  1.00  0.00           H
TER     155      LYS D 317
HETATM  156 MN1  OEX S   1      25.057  35.331  60.750  1.00 19.15          Mn2+
HETATM  157 MN2  OEX S   1      27.471  35.075  62.014  1.00 21.11          Mn2+
HETATM  158 MN3  OEX S   1      27.497  33.147  60.070  1.00 21.29          Mn2+
HETATM  159 MN4  OEX S   1      27.600  33.141  57.253  1.00 22.30          Mn2+
HETATM  160 CA1  OEX S   1      27.863  36.428  58.925  1.00 23.36          Ca2+
HETATM  161  O1  OEX S   1      26.613  36.258  60.947  1.00 20.32           O1-
HETATM  162  O2  OEX S   1      28.516  34.548  60.648  1.00 23.42           O1-
HETATM  163  O3  OEX S   1      26.212  33.875  61.298  1.00 21.66           O1-
HETATM  164  O4  OEX S   1      28.790  32.619  58.877  1.00 24.66           O1-
HETATM  165  O5  OEX S   1      26.869  34.118  58.621  1.00 21.80           O1-
HETATM  166  HO4 OEX S   1      29.383  31.792  58.962  1.00  0.00           H
HETATM  167  OH1 OEX S   1      28.447  31.745  56.059  1.00 16.88           O
HETATM  168  H11 OEX S   1      29.265  31.975  55.589  1.00  0.00           H
HETATM  169  H12 OEX S   1      28.543  30.798  56.470  1.00  0.00           H
HETATM  170  OH2 OEX S   1      26.449  33.873  55.613  1.00 25.78           O
HETATM  171  H21 OEX S   1      26.863  34.395  54.899  1.00  0.00           H
HETATM  172  H22 OEX S   1      25.881  33.153  55.218  1.00  0.00           H
HETATM  173  OH3 OEX S   1      27.586  36.932  56.544  1.00 24.51           O
HETATM  174  H31 OEX S   1      26.892  37.596  56.364  1.00  0.00           H
HETATM  175  H32 OEX S   1      27.616  36.381  55.733  1.00  0.00           H
HETATM  176  OH4 OEX S   1      28.369  38.748  58.751  1.00 20.94           O
HETATM  177  H41 OEX S   1      28.295  39.378  58.011  1.00  0.00           H
HETATM  178  H42 OEX S   1      29.056  39.046  59.367  1.00  0.00           H
HETATM  179 CL   CL  3   3      22.281  30.654  55.764  1.00 19.23          Cl1-
HETATM  180  O   HOH 2  15      25.778  39.031  56.177  1.00 19.80           O
HETATM  181  H1  HOH 2  15      25.520  38.774  57.095  1.00  0.00           H
HETATM  182  H2  HOH 2  15      26.577  39.589  56.290  1.00  0.00           H
HETATM  183  O   HOH 2  34      30.432  30.724  58.920  1.00 19.59           O
HETATM  184  H1  HOH 2  34      29.950  30.174  58.220  1.00  0.00           H
HETATM  185  H2  HOH 2  34      30.152  30.254  59.761  1.00  0.00           H
HETATM  186  O   HOH 2  42      24.950  31.875  54.737  1.00 20.85           O
HETATM  187  H1  HOH 2  42      24.243  31.660  55.378  1.00  0.00           H
HETATM  188  H2  HOH 2  42      24.484  31.784  53.877  1.00  0.00           H
HETATM  189  O   HOH 2  61      30.703  28.178  62.632  1.00 21.10           O
HETATM  190  H1  HOH 2  61      30.400  27.763  63.476  1.00  0.00           H
HETATM  191  H2  HOH 2  61      30.797  27.444  61.993  1.00  0.00           H
HETATM  192  O   HOH 2 129      25.725  37.867  53.727  1.00 19.95           O
HETATM  193  H1  HOH 2 129      24.880  37.832  53.255  1.00  0.00           H
HETATM  194  H2  HOH 2 129      25.564  38.277  54.606  1.00  0.00           H
HETATM  195  O   HOH 2 148      27.445  35.901  54.046  1.00 23.32           O
HETATM  196  H1  HOH 2 148      26.766  36.585  53.802  1.00  0.00           H
HETATM  197  H2  HOH 2 148      28.250  36.101  53.549  1.00  0.00           H
HETATM  198  O   HOH 2 697      29.266  29.563  60.883  1.00 24.66           O
HETATM  199  H1  HOH 2 697      28.661  30.252  61.211  1.00  0.00           H
HETATM  200  H2  HOH 2 697      29.674  29.093  61.649  1.00  0.00           H
HETATM  201  O   HOH 2 881      26.044  29.305  54.879  1.00 17.15           O
HETATM  202  H1  HOH 2 881      25.822  30.256  54.939  1.00  0.00           H
HETATM  203  H2  HOH 2 881      26.561  29.056  55.687  1.00  0.00           H
ENDMDL
MODEL 7
ATOM      1  CB  ASP A  61      28.880  27.377  58.490  1.00 17.73           C
ATOM      2  CG  ASP A  61      28.242  28.389  57.517  1.00 17.40           C
ATOM      3  OD1 ASP A  61      28.905  29.456  57.235  1.00 16.03           O
ATOM      4  OD2 ASP A  61      27.113  28.139  57.045  1.00 16.49           O1-
ATOM      5 1HB  ASP A  61      28.314  26.447  58.495  1.00  0.00           H
ATOM      6 2HB  ASP A  61      28.847  27.824  59.488  1.00  0.00           H
ATOM      7  CB  TYR A 161      31.714  41.568  52.670  1.00 20.53           C
ATOM      8  CG  TYR A 161      30.626  41.249  53.654  1.00 18.60           C
ATOM      9  CD1 TYR A 161      30.187  39.945  53.884  1.00 18.04           C
ATOM     10  CE1 TYR A 161      29.254  39.671  54.879  1.00 19.29           C
ATOM     11  CZ  TYR A 161      28.792  40.716  55.689  1.00 20.60           C
ATOM     12  OH  TYR A 161      27.934  40.432  56.697  1.00 19.17           O
ATOM     13  CD2 TYR A 161      30.101  42.286  54.428  1.00 19.52           C
ATOM     14  CE2 TYR A 161      29.223  42.032  55.471  1.00 18.59           C
ATOM     15 1HB  TYR A 161      31.482  42.513  52.164  1.00  0.00           H
ATOM     16 2HB  TYR A 161      31.807  40.816  51.888  1.00  0.00           H
ATOM     17  HD1 TYR A 161      30.593  39.140  53.285  1.00  0.00           H
ATOM     18  HE1 TYR A 161      28.889  38.665  55.057  1.00  0.00           H
ATOM     19  HH  TYR A 161      27.413  41.306  57.069  1.00  0.00           H
ATOM     20  HD2 TYR A 161      30.374  43.310  54.183  1.00  0.00           H
ATOM     21  HE2 TYR A 161      28.835  42.838  56.083  1.00  0.00           H
ATOM     22  CB  ASP A 170      30.833  35.848  55.808  1.00 20.48           C
ATOM     23  CG  ASP A 170      29.958  35.309  56.950  1.00 22.09           C
ATOM     24  OD1 ASP A 170      29.023  34.502  56.651  1.00 20.51           O
ATOM     25  OD2 ASP A 170      30.113  35.824  58.092  1.00 23.06           O1-
ATOM     26 1HB  ASP A 170      31.841  36.053  56.181  1.00  0.00           H
ATOM     27 2HB  ASP A 170      30.385  36.819  55.581  1.00  0.00           H
ATOM     28  CB  ASN A 181      22.303  31.994  50.434  1.00 16.81           C
ATOM     29  CG  ASN A 181      22.571  31.504  51.863  1.00 16.71           C
ATOM     30  OD1 ASN A 181      23.718  31.594  52.324  1.00 19.86           O
ATOM     31  ND2 ASN A 181      21.535  30.971  52.525  1.00 16.47           N
ATOM     32 1HB  ASN A 181      21.725  31.246  49.883  1.00  0.00           H
ATOM     33 2HB  ASN A 181      23.283  32.090  49.974  1.00  0.00           H
ATOM     34 1HD2 ASN A 181      21.641  30.777  53.525  1.00  0.00           H
ATOM     35 2HD2 ASN A 181      20.618  30.944  52.088  1.00  0.00           H
ATOM     36  CB  GLU A 189      23.808  40.447  59.123  1.00 19.37           C
ATOM     37  CG  GLU A 189      23.616  39.034  59.690  1.00 20.48           C
ATOM     38  CD  GLU A 189      24.577  37.915  59.342  1.00 19.06           C
ATOM     39  OE1 GLU A 189      25.593  38.043  58.626  1.00 23.90           O
ATOM     40  OE2 GLU A 189      24.193  36.803  59.869  1.00 18.98           O1-
ATOM     41 1HB  GLU A 189      23.856  40.451  58.031  1.00  0.00           H
ATOM     42 2HB  GLU A 189      24.748  40.868  59.494  1.00  0.00           H
ATOM     43 1HG  GLU A 189      23.640  39.070  60.786  1.00  0.00           H
ATOM     44 2HG  GLU A 189      22.635  38.618  59.446  1.00  0.00           H
ATOM     45  CB  HIS A 190      23.926  44.897  57.104  1.00 21.11           C
ATOM     46  ND1 HIS A 190      26.129  44.395  58.218  1.00 22.49           N
ATOM     47  CG  HIS A 190      25.116  44.033  57.353  1.00 19.59           C
ATOM     48  CE1 HIS A 190      27.031  43.400  58.250  1.00 23.26           C
ATOM     49  NE2 HIS A 190      26.657  42.417  57.450  1.00 21.16           N
ATOM     50  CD2 HIS A 190      25.468  42.797  56.879  1.00 20.12           C
ATOM     51 1HB  HIS A 190      23.470  44.605  56.155  1.00  0.00           H
ATOM     52 2HB  HIS A 190      24.254  45.936  57.019  1.00  0.00           H
ATOM     53  HD1 HIS A 190      26.175  45.300  58.711  1.00  0.00           H
ATOM     54  HE1 HIS A 190      27.938  43.429  58.827  1.00  0.00           H
ATOM     55  HD2 HIS A 190      24.954  42.165  56.179  1.00  0.00           H
ATOM     56  CB  ASN A 298      24.012  48.222  60.044  1.00 19.52           C
ATOM     57  CG  ASN A 298      25.075  47.125  60.103  1.00 21.29           C
ATOM     58  OD1 ASN A 298      25.768  46.857  59.103  1.00 23.14           O
ATOM     59  ND2 ASN A 298      25.237  46.485  61.258  1.00 22.17           N
ATOM     60 1HB  ASN A 298      23.838  48.635  61.032  1.00  0.00           H
ATOM     61 2HB  ASN A 298      23.071  47.764  59.741  1.00  0.00           H
ATOM     62 1HD2 ASN A 298      25.799  45.623  61.274  1.00  0.00           H
ATOM     63 2HD2 ASN A 298      24.589  46.554  62.042  1.00  0.00           H
ATOM     64  CB  HIS A 332      20.735  32.620  58.505  1.00 17.83           C
ATOM     65  ND1 HIS A 332      21.325  33.796  60.679  1.00 15.04           N
ATOM     66  CG  HIS A 332      21.654  33.345  59.414  1.00 17.20           C
ATOM     67  CE1 HIS A 332      22.418  34.317  61.246  1.00 19.06           C
ATOM     68  NE2 HIS A 332      23.443  34.238  60.404  1.00 16.81           N
ATOM     69  CD2 HIS A 332      22.982  33.629  59.257  1.00 16.82           C
ATOM     70 1HB  HIS A 332      21.288  32.400  57.588  1.00  0.00           H
ATOM     71 2HB  HIS A 332      19.874  33.231  58.229  1.00  0.00           H
ATOM     72  HD1 HIS A 332      20.429  33.722  61.169  1.00  0.00           H
ATOM     73  HE1 HIS A 332      22.445  34.774  62.220  1.00  0.00           H
ATOM     74  HD2 HIS A 332      23.619  33.429  58.411  1.00  0.00           H
ATOM     75  CB  GLU A 333      24.368  29.557  59.825  1.00 17.03           C
ATOM     76  CG  GLU A 333      24.901  30.036  58.476  1.00 16.65           C
ATOM     77  CD  GLU A 333      25.829  31.217  58.568  1.00 16.89           C
ATOM     78  OE1 GLU A 333      26.149  31.679  59.713  1.00 18.21           O
ATOM     79  OE2 GLU A 333      26.220  31.694  57.462  1.00 16.41           O1-
ATOM     80 1HB  GLU A 333      24.177  30.409  60.475  1.00  0.00           H
ATOM     81 2HB  GLU A 333      25.123  28.934  60.309  1.00  0.00           H
ATOM     82 1HG  GLU A 333      25.465  29.249  57.963  1.00  0.00           H
ATOM     83 2HG  GLU A 333      24.126  30.349  57.769  1.00  0.00           H
ATOM     84  CB  HIS A 337      24.495  30.788  66.630  1.00 17.11           C
ATOM     85  CD2 HIS A 337      25.396  32.324  64.649  1.00 17.22           C
ATOM     86  CG  HIS A 337      24.589  31.394  65.253  1.00 18.51           C
ATOM     87  NE2 HIS A 337      25.009  32.414  63.325  1.00 20.26           N
ATOM     88  ND1 HIS A 337      23.731  30.966  64.251  1.00 19.42           N1+
ATOM     89  CE1 HIS A 337      24.004  31.574  63.101  1.00 17.88           C
ATOM     90 1HB  HIS A 337      23.468  30.474  66.812  1.00  0.00           H
ATOM     91 2HB  HIS A 337      24.744  31.543  67.381  1.00  0.00           H
ATOM     92  HD2 HIS A 337      26.203  32.927  65.018  1.00  0.00           H
ATOM     93  HE2 HIS A 337      25.455  33.006  62.587  1.00  0.00           H
ATOM     94  HD1 HIS A 337      23.071  30.180  64.383  1.00  0.00           H
ATOM     95  HE1 HIS A 337      23.501  31.406  62.166  1.00  0.00           H
ATOM     96  CB  ASP A 342      24.514  36.527  64.941  1.00 19.55           C
ATOM     97  CG  ASP A 342      25.143  35.935  63.673  1.00 19.85           C
ATOM     98  OD1 ASP A 342      26.367  35.576  63.668  1.00 19.87           O
ATOM     99  OD2 ASP A 342      24.361  35.806  62.689  1.00 20.21           O1-
ATOM    100 1HB  ASP A 342      23.782  35.796  65.296  1.00  0.00           H
ATOM    101 2HB  ASP A 342      23.948  37.405  64.638  1.00  0.00           H
ATOM    102  CA  ALA A 344      30.040  38.246  62.956  1.00 21.26           C
ATOM    103  C   ALA A 344      29.241  37.321  62.061  1.00 20.63           C
ATOM    104  O   ALA A 344      29.211  37.526  60.837  1.00 22.90           O
ATOM    105  CB  ALA A 344      31.487  37.832  63.085  1.00 20.45           C
ATOM    106  OXT ALA A 344      28.736  36.316  62.694  1.00 21.72           O1-
ATOM    107  HA  ALA A 344      29.944  39.238  62.515  1.00  0.00           H
ATOM    108 1HB  ALA A 344      32.026  38.549  63.710  1.00  0.00           H
ATOM    109 2HB  ALA A 344      31.559  36.828  63.511  1.00  0.00           H
ATOM    110 3HB  ALA A 344      31.958  37.829  62.102  1.00  0.00           H
TER     111      ALA A 344
ATOM    112  CB  GLU C 354      29.980  31.943  64.732  1.00 21.18           C
ATOM    113  CG  GLU C 354      28.953  31.380  63.726  1.00 23.64           C
ATOM    114  CD  GLU C 354      28.398  32.419  62.763  1.00 20.69           C
ATOM    115  OE1 GLU C 354      28.240  33.614  63.191  1.00 20.78           O
ATOM    116  OE2 GLU C 354      28.099  32.030  61.592  1.00 18.76           O1-
ATOM    117 1HB  GLU C 354      29.493  32.321  65.634  1.00  0.00           H
ATOM    118 2HB  GLU C 354      30.474  32.803  64.262  1.00  0.00           H
ATOM    119 1HG  GLU C 354      29.359  30.583  63.102  1.00  0.00           H
ATOM    120 2HG  GLU C 354      28.097  30.945  64.257  1.00  0.00           H
ATOM    121  CB  ARG C 357      35.956  32.908  61.945  1.00 18.88           C
ATOM    122  CG  ARG C 357      35.166  34.054  62.600  1.00 20.08           C
ATOM    123  CD  ARG C 357      34.187  34.764  61.664  1.00 20.00           C
ATOM    124  NE  ARG C 357      33.118  33.907  61.167  1.00 18.39           N
ATOM    125  CZ  ARG C 357      32.084  34.366  60.430  1.00 22.39           C
ATOM    126  NH1 ARG C 357      31.885  35.682  60.289  1.00 18.62           N
ATOM    127  NH2 ARG C 357      31.244  33.508  59.853  1.00 17.23           N1+
ATOM    128 1HB  ARG C 357      36.493  33.280  61.068  1.00  0.00           H
ATOM    129 2HB  ARG C 357      35.306  32.115  61.598  1.00  0.00           H
ATOM    130 1HG  ARG C 357      34.625  33.721  63.489  1.00  0.00           H
ATOM    131 2HG  ARG C 357      35.841  34.849  62.923  1.00  0.00           H
ATOM    132 1HD  ARG C 357      33.730  35.586  62.219  1.00  0.00           H
ATOM    133 2HD  ARG C 357      34.746  35.208  60.833  1.00  0.00           H
ATOM    134  HE  ARG C 357      33.358  32.932  60.966  1.00  0.00           H
ATOM    135 1HH1 ARG C 357      31.183  35.977  59.611  1.00  0.00           H
ATOM    136 2HH1 ARG C 357      32.616  36.335  60.543  1.00  0.00           H
ATOM    137 1HH2 ARG C 357      30.329  33.818  59.532  1.00  0.00           H
ATOM    138 2HH2 ARG C 357      31.390  32.506  59.906  1.00  0.00           H
TER     139      ARG C 357
ATOM    140  CB  LYS D 317      20.699  27.315  52.817  1.00 17.10           C
ATOM    141  CG  LYS D 317      21.624  26.211  53.361  1.00 17.10           C
ATOM    142  CD  LYS D 317      23.106  26.341  52.995  1.00 17.07           C
ATOM    143  CE  LYS D 317      23.801  27.642  53.376  1.00 16.12           C
ATOM    144  NZ  LYS D 317      23.806  27.921  54.848  1.00 16.64           N1+
ATOM    145 1HB  LYS D 317      20.904  27.547  51.767  1.00  0.00           H
ATOM    146 2HB  LYS D 317      20.846  28.251  53.369  1.00  0.00           H
ATOM    147 1HG  LYS D 317      21.513  26.153  54.448  1.00  0.00           H
ATOM    148 2HG  LYS D 317      21.316  25.229  53.000  1.00  0.00           H
ATOM    149 1HD  LYS D 317      23.639  25.502  53.457  1.00  0.00           H
ATOM    150 2HD  LYS D 317      23.235  26.220  51.911  1.00  0.00           H
ATOM    151 1HE  LYS D 317      24.851  27.617  53.075  1.00  0.00           H
ATOM    152 2HE  LYS D 317      23.346  28.514  52.897  1.00  0.00           H
ATOM    153 1HZ  LYS D 317      24.730  28.440  55.051  1.00  0.00           H
ATOM    154 2HZ  LYS D 317      23.055  28.565  55.131  1.00  0.00           H
ATOM    155 3HZ  LYS D 317      23.715  27.047  55.417  1.00  0.00           H
TER     156      LYS D 317
HETATM  157 MN1  OEX S   1      25.105  35.322  60.693  1.00 19.15          Mn2+
HETATM  158 MN2  OEX S   1      27.480  35.064  62.031  1.00 21.11          Mn2+
HETATM  159 MN3  OEX S   1      27.348  33.214  60.006  1.00 21.29          Mn2+
HETATM  160 MN4  OEX S   1      27.594  33.138  57.253  1.00 22.30          Mn2+
HETATM  161 CA1  OEX S   1      27.843  36.421  58.939  1.00 23.36          Ca2+
HETATM  162  O1  OEX S   1      26.620  36.273  60.985  1.00 20.32           O1-
HETATM  163  O2  OEX S   1      28.474  34.546  60.638  1.00 23.42           O1-
HETATM  164  O3  OEX S   1      26.158  33.888  61.417  1.00 21.66           O1-
HETATM  165  O4  OEX S   1      28.507  32.658  58.726  1.00 24.66           O1-
HETATM  166  O5  OEX S   1      26.609  34.279  58.794  1.00 21.80           O1-
HETATM  167  OH1 OEX S   1      28.453  31.636  55.943  1.00 16.88           O
HETATM  168  H11 OEX S   1      29.290  31.810  55.484  1.00  0.00           H
HETATM  169  H12 OEX S   1      28.520  30.723  56.382  1.00  0.00           H
HETATM  170  OH2 OEX S   1      26.419  33.738  55.752  1.00 25.78           O
HETATM  171  H21 OEX S   1      26.742  34.349  55.049  1.00  0.00           H
HETATM  172  H22 OEX S   1      25.873  33.001  55.342  1.00  0.00           H
HETATM  173  OH3 OEX S   1      27.632  36.930  56.511  1.00 24.51           O
HETATM  174  H31 OEX S   1      26.933  37.580  56.305  1.00  0.00           H
HETATM  175  H32 OEX S   1      27.649  36.321  55.747  1.00  0.00           H
HETATM  176  OH4 OEX S   1      28.391  38.727  58.728  1.00 20.94           O
HETATM  177  H41 OEX S   1      28.313  39.363  57.995  1.00  0.00           H
HETATM  178  H42 OEX S   1      29.065  39.029  59.357  1.00  0.00           H
HETATM  179 CL   CL  3   3      22.247  30.645  55.734  1.00 19.23          Cl1-
HETATM  180  O   HOH 2  15      25.797  38.997  56.118  1.00 19.80           O
HETATM  181  H1  HOH 2  15      25.524  38.743  57.032  1.00  0.00           H
HETATM  182  H2  HOH 2  15      26.586  39.564  56.248  1.00  0.00           H
HETATM  183  O   HOH 2  34      30.438  30.879  58.715  1.00 19.59           O
HETATM  184  H1  HOH 2  34      29.742  31.580  58.712  1.00  0.00           H
HETATM  185  H2  HOH 2  34      29.973  30.184  58.157  1.00  0.00           H
HETATM  186  O   HOH 2  42      24.959  31.806  54.765  1.00 20.85           O
HETATM  187  H1  HOH 2  42      24.243  31.575  55.390  1.00  0.00           H
HETATM  188  H2  HOH 2  42      24.503  31.751  53.897  1.00  0.00           H
HETATM  189  O   HOH 2  61      30.687  28.276  62.539  1.00 21.10           O
HETATM  190  H1  HOH 2  61      30.045  28.781  61.993  1.00  0.00           H
HETATM  191  H2  HOH 2  61      30.860  27.514  61.953  1.00  0.00           H
HETATM  192  O   HOH 2 129      25.728  37.778  53.693  1.00 19.95           O
HETATM  193  H1  HOH 2 129      24.881  37.807  53.224  1.00  0.00           H
HETATM  194  H2  HOH 2 129      25.600  38.218  54.563  1.00  0.00           H
HETATM  195  O   HOH 2 148      27.236  35.656  54.105  1.00 23.32           O
HETATM  196  H1  HOH 2 148      26.619  36.380  53.815  1.00  0.00           H
HETATM  197  H2  HOH 2 148      27.873  35.483  53.402  1.00  0.00           H
HETATM  198  O   HOH 2 697      29.147  29.634  60.777  1.00 24.66           O
HETATM  199  H1  HOH 2 697      28.542  30.347  61.047  1.00  0.00           H
HETATM  200  H2  HOH 2 697      29.737  30.066  60.121  1.00  0.00           H
HETATM  201  O   HOH 2 881      26.071  29.226  54.918  1.00 17.15           O
HETATM  202  H1  HOH 2 881      25.885  30.183  54.988  1.00  0.00           H
HETATM  203  H2  HOH 2 881      26.572  28.947  55.735  1.00  0.00           H
ENDMDL
MODEL 8
ATOM      1  CB  ASP A  61      28.881  27.386  58.486  1.00 17.73           C
ATOM      2  CG  ASP A  61      28.245  28.390  57.504  1.00 17.40           C
ATOM      3  OD1 ASP A  61      28.904  29.460  57.223  1.00 16.03           O
ATOM      4  OD2 ASP A  61      27.124  28.128  57.020  1.00 16.49           O1-
ATOM      5 1HB  ASP A  61      28.312  26.457  58.500  1.00  0.00           H
ATOM      6 2HB  ASP A  61      28.849  27.842  59.480  1.00  0.00           H
ATOM      7  CB  TYR A 161      31.716  41.570  52.665  1.00 20.53           C
ATOM      8  CG  TYR A 161      30.626  41.252  53.644  1.00 18.60           C
ATOM      9  CD1 TYR A 161      30.190  39.947  53.876  1.00 18.04           C
ATOM     10  CE1 TYR A 161      29.259  39.672  54.872  1.00 19.29           C
ATOM     11  CZ  TYR A 161      28.798  40.719  55.682  1.00 20.60           C
ATOM     12  OH  TYR A 161      27.946  40.433  56.689  1.00 19.17           O
ATOM     13  CD2 TYR A 161      30.104  42.290  54.419  1.00 19.52           C
ATOM     14  CE2 TYR A 161      29.228  42.036  55.464  1.00 18.59           C
ATOM     15 1HB  TYR A 161      31.487  42.517  52.159  1.00  0.00           H
ATOM     16 2HB  TYR A 161      31.812  40.819  51.882  1.00  0.00           H
ATOM     17  HD1 TYR A 161      30.598  39.142  53.278  1.00  0.00           H
ATOM     18  HE1 TYR A 161      28.896  38.666  55.057  1.00  0.00           H
ATOM     19  HH  TYR A 161      27.425  41.299  57.061  1.00  0.00           H
ATOM     20  HD2 TYR A 161      30.380  43.314  54.175  1.00  0.00           H
ATOM     21  HE2 TYR A 161      28.841  42.840  56.077  1.00  0.00           H
ATOM     22  CB  ASP A 170      30.872  35.874  55.792  1.00 20.48           C
ATOM     23  CG  ASP A 170      29.993  35.373  56.949  1.00 22.09           C
ATOM     24  OD1 ASP A 170      29.053  34.570  56.673  1.00 20.51           O
ATOM     25  OD2 ASP A 170      30.160  35.925  58.073  1.00 23.06           O1-
ATOM     26 1HB  ASP A 170      31.888  36.059  56.152  1.00  0.00           H
ATOM     27 2HB  ASP A 170      30.446  36.854  55.559  1.00  0.00           H
ATOM     28  CB  ASN A 181      22.307  31.996  50.421  1.00 16.81           C
ATOM     29  CG  ASN A 181      22.559  31.490  51.846  1.00 16.71           C
ATOM     30  OD1 ASN A 181      23.700  31.586  52.322  1.00 19.86           O
ATOM     31  ND2 ASN A 181      21.517  30.936  52.477  1.00 16.47           N
ATOM     32 1HB  ASN A 181      21.736  31.253  49.855  1.00  0.00           H
ATOM     33 2HB  ASN A 181      23.292  32.100  49.973  1.00  0.00           H
ATOM     34 1HD2 ASN A 181      21.602  30.736  53.482  1.00  0.00           H
ATOM     35 2HD2 ASN A 181      20.608  30.920  52.022  1.00  0.00           H
ATOM     36  CB  GLU A 189      23.809  40.449  59.120  1.00 19.37           C
ATOM     37  CG  GLU A 189      23.622  39.035  59.684  1.00 20.48           C
ATOM     38  CD  GLU A 189      24.584  37.920  59.321  1.00 19.06           C
ATOM     39  OE1 GLU A 189      25.593  38.062  58.594  1.00 23.90           O
ATOM     40  OE2 GLU A 189      24.212  36.807  59.841  1.00 18.98           O1-
ATOM     41 1HB  GLU A 189      23.857  40.456  58.028  1.00  0.00           H
ATOM     42 2HB  GLU A 189      24.749  40.871  59.491  1.00  0.00           H
ATOM     43 1HG  GLU A 189      23.651  39.065  60.779  1.00  0.00           H
ATOM     44 2HG  GLU A 189      22.640  38.618  59.447  1.00  0.00           H
ATOM     45  CB  HIS A 190      23.926  44.896  57.104  1.00 21.11           C
ATOM     46  ND1 HIS A 190      26.129  44.392  58.217  1.00 22.49           N
ATOM     47  CG  HIS A 190      25.116  44.031  57.350  1.00 19.59           C
ATOM     48  CE1 HIS A 190      27.031  43.396  58.246  1.00 23.26           C
ATOM     49  NE2 HIS A 190      26.659  42.417  57.441  1.00 21.16           N
ATOM     50  CD2 HIS A 190      25.470  42.797  56.872  1.00 20.12           C
ATOM     51 1HB  HIS A 190      23.468  44.602  56.156  1.00  0.00           H
ATOM     52 2HB  HIS A 190      24.253  45.935  57.018  1.00  0.00           H
ATOM     53  HD1 HIS A 190      26.174  45.293  58.714  1.00  0.00           H
ATOM     54  HE1 HIS A 190      27.937  43.421  58.825  1.00  0.00           H
ATOM     55  HD2 HIS A 190      24.957  42.163  56.174  1.00  0.00           H
ATOM     56  CB  ASN A 298      24.012  48.221  60.044  1.00 19.52           C
ATOM     57  CG  ASN A 298      25.074  47.123  60.103  1.00 21.29           C
ATOM     58  OD1 ASN A 298      25.768  46.858  59.103  1.00 23.14           O
ATOM     59  ND2 ASN A 298      25.233  46.477  61.256  1.00 22.17           N
ATOM     60 1HB  ASN A 298      23.839  48.634  61.032  1.00  0.00           H
ATOM     61 2HB  ASN A 298      23.071  47.764  59.742  1.00  0.00           H
ATOM     62 1HD2 ASN A 298      25.792  45.612  61.271  1.00  0.00           H
ATOM     63 2HD2 ASN A 298      24.584  46.544  62.039  1.00  0.00           H
ATOM     64  CB  HIS A 332      20.751  32.624  58.528  1.00 17.83           C
ATOM     65  ND1 HIS A 332      21.361  33.747  60.739  1.00 15.04           N
ATOM     66  CG  HIS A 332      21.667  33.346  59.450  1.00 17.20           C
ATOM     67  CE1 HIS A 332      22.455  34.275  61.297  1.00 19.06           C
ATOM     68  NE2 HIS A 332      23.458  34.260  60.426  1.00 16.81           N
ATOM     69  CD2 HIS A 332      22.983  33.679  59.271  1.00 16.82           C
ATOM     70 1HB  HIS A 332      21.315  32.411  57.615  1.00  0.00           H
ATOM     71 2HB  HIS A 332      19.895  33.239  58.243  1.00  0.00           H
ATOM     72  HD1 HIS A 332      20.484  33.625  61.254  1.00  0.00           H
ATOM     73  HE1 HIS A 332      22.504  34.677  62.294  1.00  0.00           H
ATOM     74  HD2 HIS A 332      23.616  33.528  58.410  1.00  0.00           H
ATOM     75  CB  GLU A 333      24.361  29.568  59.842  1.00 17.03           C
ATOM     76  CG  GLU A 333      24.893  30.048  58.493  1.00 16.65           C
ATOM     77  CD  GLU A 333      25.839  31.218  58.564  1.00 16.89           C
ATOM     78  OE1 GLU A 333      26.191  31.681  59.699  1.00 18.21           O
ATOM     79  OE2 GLU A 333      26.216  31.681  57.447  1.00 16.41           O1-
ATOM     80 1HB  GLU A 333      24.164  30.404  60.511  1.00  0.00           H
ATOM     81 2HB  GLU A 333      25.117  28.942  60.320  1.00  0.00           H
ATOM     82 1HG  GLU A 333      25.443  29.255  57.972  1.00  0.00           H
ATOM     83 2HG  GLU A 333      24.119  30.375  57.789  1.00  0.00           H
ATOM     84  CB  HIS A 337      24.487  30.781  66.636  1.00 17.11           C
ATOM     85  CD2 HIS A 337      25.613  32.130  64.684  1.00 17.22           C
ATOM     86  CG  HIS A 337      24.600  31.392  65.261  1.00 18.51           C
ATOM     87  NE2 HIS A 337      25.243  32.324  63.371  1.00 20.26           N
ATOM     88  ND1 HIS A 337      23.624  31.164  64.315  1.00 19.42           N
ATOM     89  CE1 HIS A 337      24.039  31.719  63.202  1.00 17.88           C
ATOM     90 1HB  HIS A 337      23.463  30.440  66.771  1.00  0.00           H
ATOM     91 2HB  HIS A 337      24.706  31.519  67.416  1.00  0.00           H
ATOM     92  HD2 HIS A 337      26.535  32.527  65.068  1.00  0.00           H
ATOM     93  HE2 HIS A 337      25.719  32.870  62.660  1.00  0.00           H
ATOM     94  HE1 HIS A 337      23.514  31.699  62.259  1.00  0.00           H
ATOM     95  CB  ASP A 342      24.535  36.494  64.935  1.00 19.55           C
ATOM     96  CG  ASP A 342      25.184  35.955  63.651  1.00 19.85           C
ATOM     97  OD1 ASP A 342      26.413  35.619  63.630  1.00 19.87           O
ATOM     98  OD2 ASP A 342      24.400  35.856  62.662  1.00 20.21           O1-
ATOM     99 1HB  ASP A 342      23.859  35.707  65.282  1.00  0.00           H
ATOM    100 2HB  ASP A 342      23.916  37.342  64.650  1.00  0.00           H
ATOM    101  CA  ALA A 344      30.052  38.271  62.959  1.00 21.26           C
ATOM    102  C   ALA A 344      29.279  37.351  62.040  1.00 20.63           C
ATOM    103  O   ALA A 344      29.267  37.565  60.816  1.00 22.90           O
ATOM    104  CB  ALA A 344      31.497  37.853  63.098  1.00 20.45           C
ATOM    105  OXT ALA A 344      28.779  36.340  62.656  1.00 21.72           O1-
ATOM    106  HA  ALA A 344      29.956  39.267  62.529  1.00  0.00           H
ATOM    107 1HB  ALA A 344      32.036  38.562  63.732  1.00  0.00           H
ATOM    108 2HB  ALA A 344      31.558  36.845  63.516  1.00  0.00           H
ATOM    109 3HB  ALA A 344      31.975  37.855  62.117  1.00  0.00           H
TER     110      ALA A 344
ATOM    111  CB  GLU C 354      29.980  31.944  64.730  1.00 21.18           C
ATOM    112  CG  GLU C 354      28.971  31.397  63.694  1.00 23.64           C
ATOM    113  CD  GLU C 354      28.452  32.442  62.720  1.00 20.69           C
ATOM    114  OE1 GLU C 354      28.313  33.645  63.134  1.00 20.78           O
ATOM    115  OE2 GLU C 354      28.163  32.053  61.545  1.00 18.76           O1-
ATOM    116 1HB  GLU C 354      29.473  32.302  65.629  1.00  0.00           H
ATOM    117 2HB  GLU C 354      30.476  32.817  64.288  1.00  0.00           H
ATOM    118 1HG  GLU C 354      29.379  30.594  63.081  1.00  0.00           H
ATOM    119 2HG  GLU C 354      28.090  30.981  64.197  1.00  0.00           H
ATOM    120  CB  ARG C 357      35.956  32.908  61.944  1.00 18.88           C
ATOM    121  CG  ARG C 357      35.163  34.053  62.598  1.00 20.08           C
ATOM    122  CD  ARG C 357      34.180  34.758  61.663  1.00 20.00           C
ATOM    123  NE  ARG C 357      33.106  33.901  61.177  1.00 18.39           N
ATOM    124  CZ  ARG C 357      32.068  34.362  60.442  1.00 22.39           C
ATOM    125  NH1 ARG C 357      31.871  35.678  60.303  1.00 18.62           N
ATOM    126  NH2 ARG C 357      31.231  33.506  59.860  1.00 17.23           N1+
ATOM    127 1HB  ARG C 357      36.493  33.281  61.068  1.00  0.00           H
ATOM    128 2HB  ARG C 357      35.307  32.114  61.596  1.00  0.00           H
ATOM    129 1HG  ARG C 357      34.623  33.719  63.488  1.00  0.00           H
ATOM    130 2HG  ARG C 357      35.837  34.849  62.920  1.00  0.00           H
ATOM    131 1HD  ARG C 357      33.728  35.583  62.218  1.00  0.00           H
ATOM    132 2HD  ARG C 357      34.735  35.199  60.827  1.00  0.00           H
ATOM    133  HE  ARG C 357      33.342  32.926  60.977  1.00  0.00           H
ATOM    134 1HH1 ARG C 357      31.173  35.980  59.624  1.00  0.00           H
ATOM    135 2HH1 ARG C 357      32.595  36.331  60.573  1.00  0.00           H
ATOM    136 1HH2 ARG C 357      30.296  33.810  59.588  1.00  0.00           H
ATOM    137 2HH2 ARG C 357      31.373  32.504  59.924  1.00  0.00           H
TER     138      ARG C 357
ATOM    139  CB  LYS D 317      20.699  27.318  52.819  1.00 17.10           C
ATOM    140  CG  LYS D 317      21.626  26.214  53.364  1.00 17.10           C
ATOM    141  CD  LYS D 317      23.109  26.348  53.003  1.00 17.07           C
ATOM    142  CE  LYS D 317      23.805  27.648  53.390  1.00 16.12           C
ATOM    143  NZ  LYS D 317      23.808  27.925  54.860  1.00 16.64           N1+
ATOM    144 1HB  LYS D 317      20.906  27.553  51.771  1.00  0.00           H
ATOM    145 2HB  LYS D 317      20.844  28.250  53.377  1.00  0.00           H
ATOM    146 1HG  LYS D 317      21.513  26.157  54.451  1.00  0.00           H
ATOM    147 2HG  LYS D 317      21.321  25.232  53.002  1.00  0.00           H
ATOM    148 1HD  LYS D 317      23.640  25.508  53.464  1.00  0.00           H
ATOM    149 2HD  LYS D 317      23.240  26.230  51.918  1.00  0.00           H
ATOM    150 1HE  LYS D 317      24.855  27.621  53.088  1.00  0.00           H
ATOM    151 2HE  LYS D 317      23.352  28.521  52.911  1.00  0.00           H
ATOM    152 1HZ  LYS D 317      24.731  28.450  55.063  1.00  0.00           H
ATOM    153 2HZ  LYS D 317      23.049  28.566  55.138  1.00  0.00           H
ATOM    154 3HZ  LYS D 317      23.722  27.052  55.431  1.00  0.00           H
TER     155      LYS D 317
HETATM  156 MN1  OEX S   1      25.122  35.335  60.708  1.00 19.15          Mn2+
HETATM  157 MN2  OEX S   1      27.520  35.081  61.994  1.00 21.11          Mn2+
HETATM  158 MN3  OEX S   1      27.390  33.217  59.987  1.00 21.29          Mn2+
HETATM  159 MN4  OEX S   1      27.603  33.150  57.260  1.00 22.30          Mn2+
HETATM  160 CA1  OEX S   1      27.859  36.419  58.918  1.00 23.36          Ca2+
HETATM  161  O1  OEX S   1      26.645  36.294  60.953  1.00 20.32           O1-
HETATM  162  O2  OEX S   1      28.515  34.569  60.587  1.00 23.42           O1-
HETATM  163  O3  OEX S   1      26.221  33.917  61.361  1.00 21.66           O1-
HETATM  164  O4  OEX S   1      28.549  32.651  58.700  1.00 24.66           O1-
HETATM  165  O5  OEX S   1      26.665  34.264  58.728  1.00 21.80           O1-
HETATM  166  OH1 OEX S   1      28.457  31.661  55.950  1.00 16.88           O
HETATM  167  H11 OEX S   1      29.311  31.830  55.522  1.00  0.00           H
HETATM  168  H12 OEX S   1      28.511  30.747  56.393  1.00  0.00           H
HETATM  169  OH2 OEX S   1      26.419  33.750  55.746  1.00 25.78           O
HETATM  170  H21 OEX S   1      26.750  34.337  55.031  1.00  0.00           H
HETATM  171  H22 OEX S   1      25.864  33.013  55.362  1.00  0.00           H
HETATM  172  OH3 OEX S   1      27.655  36.974  56.488  1.00 24.51           O
HETATM  173  H31 OEX S   1      26.925  37.591  56.298  1.00  0.00           H
HETATM  174  H32 OEX S   1      27.663  36.344  55.741  1.00  0.00           H
HETATM  175  OH4 OEX S   1      28.369  38.744  58.746  1.00 20.94           O
HETATM  176  H41 OEX S   1      28.329  39.369  58.004  1.00  0.00           H
HETATM  177  H42 OEX S   1      29.069  39.000  59.367  1.00  0.00           H
HETATM  178 CL   CL  3   3      22.110  30.572  55.597  1.00 19.23          Cl1-
HETATM  179  O   HOH 2  15      25.779  39.019  56.122  1.00 19.80           O
HETATM  180  H1  HOH 2  15      25.523  38.748  57.040  1.00  0.00           H
HETATM  181  H2  HOH 2  15      26.582  39.565  56.248  1.00  0.00           H
HETATM  182  O   HOH 2  34      30.452  30.870  58.704  1.00 19.59           O
HETATM  183  H1  HOH 2  34      29.757  31.576  58.696  1.00  0.00           H
HETATM  184  H2  HOH 2  34      29.979  30.175  58.155  1.00  0.00           H
HETATM  185  O   HOH 2  42      24.900  31.802  54.798  1.00 20.85           O
HETATM  186  H1  HOH 2  42      24.201  31.567  55.436  1.00  0.00           H
HETATM  187  H2  HOH 2  42      24.438  31.728  53.937  1.00  0.00           H
HETATM  188  O   HOH 2  61      30.705  28.274  62.540  1.00 21.10           O
HETATM  189  H1  HOH 2  61      30.056  28.784  62.006  1.00  0.00           H
HETATM  190  H2  HOH 2  61      30.856  27.510  61.951  1.00  0.00           H
HETATM  191  O   HOH 2 129      25.735  37.811  53.701  1.00 19.95           O
HETATM  192  H1  HOH 2 129      24.879  37.815  53.249  1.00  0.00           H
HETATM  193  H2  HOH 2 129      25.602  38.233  54.581  1.00  0.00           H
HETATM  194  O   HOH 2 148      27.242  35.676  54.091  1.00 23.32           O
HETATM  195  H1  HOH 2 148      26.632  36.409  53.814  1.00  0.00           H
HETATM  196  H2  HOH 2 148      27.917  35.556  53.413  1.00  0.00           H
HETATM  197  O   HOH 2 697      29.158  29.619  60.773  1.00 24.66           O
HETATM  198  H1  HOH 2 697      28.535  30.317  61.045  1.00  0.00           H
HETATM  199  H2  HOH 2 697      29.741  30.068  60.124  1.00  0.00           H
HETATM  200  O   HOH 2 881      26.067  29.241  54.927  1.00 17.15           O
HETATM  201  H1  HOH 2 881      25.870  30.193  55.027  1.00  0.00           H
HETATM  202  H2  HOH 2 881      26.571  28.945  55.741  1.00  0.00           H
ENDMDL
MODEL 9
ATOM      1  CB  ASP A  61      28.891  27.429  58.488  1.00 17.73           C
ATOM      2  CG  ASP A  61      28.235  28.405  57.480  1.00 17.40           C
ATOM      3  OD1 ASP A  61      28.845  29.499  57.196  1.00 16.03           O
ATOM      4  OD2 ASP A  61      27.132  28.081  56.991  1.00 16.49           O1-
ATOM      5 1HB  ASP A  61      28.308  26.510  58.541  1.00  0.00           H
ATOM      6 2HB  ASP A  61      28.884  27.923  59.465  1.00  0.00           H
ATOM      7  CB  TYR A 161      31.710  41.570  52.674  1.00 20.53           C
ATOM      8  CG  TYR A 161      30.621  41.248  53.656  1.00 18.60           C
ATOM      9  CD1 TYR A 161      30.196  39.940  53.894  1.00 18.04           C
ATOM     10  CE1 TYR A 161      29.280  39.656  54.901  1.00 19.29           C
ATOM     11  CZ  TYR A 161      28.819  40.697  55.720  1.00 20.60           C
ATOM     12  OH  TYR A 161      28.009  40.395  56.756  1.00 19.17           O
ATOM     13  CD2 TYR A 161      30.092  42.281  54.433  1.00 19.52           C
ATOM     14  CE2 TYR A 161      29.226  42.019  55.486  1.00 18.59           C
ATOM     15 1HB  TYR A 161      31.479  42.518  52.168  1.00  0.00           H
ATOM     16 2HB  TYR A 161      31.804  40.820  51.889  1.00  0.00           H
ATOM     17  HD1 TYR A 161      30.608  39.139  53.293  1.00  0.00           H
ATOM     18  HE1 TYR A 161      28.928  38.649  55.100  1.00  0.00           H
ATOM     19  HH  TYR A 161      27.476  41.237  57.101  1.00  0.00           H
ATOM     20  HD2 TYR A 161      30.355  43.308  54.186  1.00  0.00           H
ATOM     21  HE2 TYR A 161      28.839  42.821  56.102  1.00  0.00           H
ATOM     22  CB  ASP A 170      30.945  35.924  55.755  1.00 20.48           C
ATOM     23  CG  ASP A 170      30.094  35.497  56.960  1.00 22.09           C
ATOM     24  OD1 ASP A 170      29.143  34.698  56.756  1.00 20.51           O
ATOM     25  OD2 ASP A 170      30.310  36.111  58.046  1.00 23.06           O1-
ATOM     26 1HB  ASP A 170      31.980  36.090  56.072  1.00  0.00           H
ATOM     27 2HB  ASP A 170      30.551  36.915  55.515  1.00  0.00           H
ATOM     28  CB  ASN A 181      22.308  31.998  50.444  1.00 16.81           C
ATOM     29  CG  ASN A 181      22.530  31.490  51.882  1.00 16.71           C
ATOM     30  OD1 ASN A 181      23.641  31.599  52.408  1.00 19.86           O
ATOM     31  ND2 ASN A 181      21.473  30.903  52.474  1.00 16.47           N
ATOM     32 1HB  ASN A 181      21.751  31.253  49.866  1.00  0.00           H
ATOM     33 2HB  ASN A 181      23.303  32.105  50.017  1.00  0.00           H
ATOM     34 1HD2 ASN A 181      21.540  30.726  53.483  1.00  0.00           H
ATOM     35 2HD2 ASN A 181      20.571  30.906  52.008  1.00  0.00           H
ATOM     36  CB  GLU A 189      23.807  40.444  59.130  1.00 19.37           C
ATOM     37  CG  GLU A 189      23.606  39.037  59.706  1.00 20.48           C
ATOM     38  CD  GLU A 189      24.560  37.909  59.350  1.00 19.06           C
ATOM     39  OE1 GLU A 189      25.543  38.041  58.590  1.00 23.90           O
ATOM     40  OE2 GLU A 189      24.197  36.818  59.912  1.00 18.98           O1-
ATOM     41 1HB  GLU A 189      23.862  40.441  58.039  1.00  0.00           H
ATOM     42 2HB  GLU A 189      24.747  40.863  59.504  1.00  0.00           H
ATOM     43 1HG  GLU A 189      23.633  39.078  60.800  1.00  0.00           H
ATOM     44 2HG  GLU A 189      22.622  38.627  59.463  1.00  0.00           H
ATOM     45  CB  HIS A 190      23.927  44.890  57.103  1.00 21.11           C
ATOM     46  ND1 HIS A 190      26.130  44.380  58.213  1.00 22.49           N
ATOM     47  CG  HIS A 190      25.115  44.019  57.347  1.00 19.59           C
ATOM     48  CE1 HIS A 190      27.027  43.378  58.247  1.00 23.26           C
ATOM     49  NE2 HIS A 190      26.653  42.396  57.450  1.00 21.16           N
ATOM     50  CD2 HIS A 190      25.466  42.779  56.879  1.00 20.12           C
ATOM     51 1HB  HIS A 190      23.467  44.598  56.155  1.00  0.00           H
ATOM     52 2HB  HIS A 190      24.258  45.928  57.015  1.00  0.00           H
ATOM     53  HD1 HIS A 190      26.180  45.281  58.705  1.00  0.00           H
ATOM     54  HE1 HIS A 190      27.932  43.404  58.828  1.00  0.00           H
ATOM     55  HD2 HIS A 190      24.951  42.139  56.187  1.00  0.00           H
ATOM     56  CB  ASN A 298      24.013  48.220  60.044  1.00 19.52           C
ATOM     57  CG  ASN A 298      25.078  47.122  60.104  1.00 21.29           C
ATOM     58  OD1 ASN A 298      25.771  46.859  59.103  1.00 23.14           O
ATOM     59  ND2 ASN A 298      25.240  46.480  61.259  1.00 22.17           N
ATOM     60 1HB  ASN A 298      23.839  48.634  61.032  1.00  0.00           H
ATOM     61 2HB  ASN A 298      23.074  47.762  59.740  1.00  0.00           H
ATOM     62 1HD2 ASN A 298      25.797  45.613  61.276  1.00  0.00           H
ATOM     63 2HD2 ASN A 298      24.587  46.542  62.039  1.00  0.00           H
ATOM     64  CB  HIS A 332      20.737  32.609  58.480  1.00 17.83           C
ATOM     65  ND1 HIS A 332      21.305  33.799  60.648  1.00 15.04           N
ATOM     66  CG  HIS A 332      21.639  33.355  59.383  1.00 17.20           C
ATOM     67  CE1 HIS A 332      22.397  34.339  61.212  1.00 19.06           C
ATOM     68  NE2 HIS A 332      23.413  34.285  60.367  1.00 16.81           N
ATOM     69  CD2 HIS A 332      22.963  33.668  59.224  1.00 16.82           C
ATOM     70 1HB  HIS A 332      21.299  32.371  57.572  1.00  0.00           H
ATOM     71 2HB  HIS A 332      19.875  33.210  58.183  1.00  0.00           H
ATOM     72  HD1 HIS A 332      20.415  33.710  61.140  1.00  0.00           H
ATOM     73  HE1 HIS A 332      22.426  34.784  62.192  1.00  0.00           H
ATOM     74  HD2 HIS A 332      23.616  33.483  58.385  1.00  0.00           H
ATOM     75  CB  GLU A 333      24.371  29.550  59.781  1.00 17.03           C
ATOM     76  CG  GLU A 333      24.870  29.963  58.390  1.00 16.65           C
ATOM     77  CD  GLU A 333      25.776  31.163  58.441  1.00 16.89           C
ATOM     78  OE1 GLU A 333      26.288  31.462  59.561  1.00 18.21           O
ATOM     79  OE2 GLU A 333      25.967  31.792  57.353  1.00 16.41           O1-
ATOM     80 1HB  GLU A 333      24.193  30.432  60.393  1.00  0.00           H
ATOM     81 2HB  GLU A 333      25.133  28.952  60.282  1.00  0.00           H
ATOM     82 1HG  GLU A 333      25.448  29.155  57.926  1.00  0.00           H
ATOM     83 2HG  GLU A 333      24.082  30.217  57.676  1.00  0.00           H
ATOM     84  CB  HIS A 337      24.514  30.803  66.599  1.00 17.11           C
ATOM     85  CD2 HIS A 337      25.379  32.364  64.599  1.00 17.22           C
ATOM     86  CG  HIS A 337      24.603  31.409  65.213  1.00 18.51           C
ATOM     87  NE2 HIS A 337      25.000  32.440  63.271  1.00 20.26           N
ATOM     88  ND1 HIS A 337      23.755  30.957  64.212  1.00 19.42           N1+
ATOM     89  CE1 HIS A 337      24.018  31.575  63.060  1.00 17.88           C
ATOM     90 1HB  HIS A 337      23.484  30.498  66.785  1.00  0.00           H
ATOM     91 2HB  HIS A 337      24.765  31.562  67.346  1.00  0.00           H
ATOM     92  HD2 HIS A 337      26.166  32.993  64.970  1.00  0.00           H
ATOM     93  HE2 HIS A 337      25.440  33.024  62.451  1.00  0.00           H
ATOM     94  HD1 HIS A 337      23.103  30.170  64.342  1.00  0.00           H
ATOM     95  HE1 HIS A 337      23.521  31.392  62.126  1.00  0.00           H
ATOM     96  CB  ASP A 342      24.518  36.536  64.937  1.00 19.55           C
ATOM     97  CG  ASP A 342      25.170  35.933  63.679  1.00 19.85           C
ATOM     98  OD1 ASP A 342      26.406  35.624  63.689  1.00 19.87           O
ATOM     99  OD2 ASP A 342      24.382  35.755  62.712  1.00 20.21           O1-
ATOM    100 1HB  ASP A 342      23.775  35.813  65.284  1.00  0.00           H
ATOM    101 2HB  ASP A 342      23.967  37.421  64.625  1.00  0.00           H
ATOM    102  CA  ALA A 344      30.131  38.318  62.995  1.00 21.26           C
ATOM    103  C   ALA A 344      29.560  37.286  62.057  1.00 20.63           C
ATOM    104  O   ALA A 344      29.642  37.467  60.816  1.00 22.90           O
ATOM    105  CB  ALA A 344      31.588  37.984  63.222  1.00 20.45           C
ATOM    106  OXT ALA A 344      29.099  36.271  62.658  1.00 21.72           O1-
ATOM    107  HA  ALA A 344      29.977  39.293  62.535  1.00  0.00           H
ATOM    108 1HB  ALA A 344      32.074  38.684  63.909  1.00  0.00           H
ATOM    109 2HB  ALA A 344      31.645  36.960  63.601  1.00  0.00           H
ATOM    110 3HB  ALA A 344      32.118  38.032  62.268  1.00  0.00           H
TER     111      ALA A 344
ATOM    112  CB  GLU C 354      29.993  31.959  64.785  1.00 21.18           C
ATOM    113  CG  GLU C 354      28.765  31.333  64.091  1.00 23.64           C
ATOM    114  CD  GLU C 354      28.250  32.261  63.006  1.00 20.69           C
ATOM    115  OE1 GLU C 354      28.141  33.487  63.332  1.00 20.78           O
ATOM    116  OE2 GLU C 354      27.969  31.770  61.878  1.00 18.76           O1-
ATOM    117 1HB  GLU C 354      29.710  32.500  65.691  1.00  0.00           H
ATOM    118 2HB  GLU C 354      30.440  32.692  64.105  1.00  0.00           H
ATOM    119 1HG  GLU C 354      28.975  30.365  63.634  1.00  0.00           H
ATOM    120 2HG  GLU C 354      27.961  31.171  64.815  1.00  0.00           H
ATOM    121  CB  ARG C 357      35.957  32.908  61.944  1.00 18.88           C
ATOM    122  CG  ARG C 357      35.168  34.056  62.595  1.00 20.08           C
ATOM    123  CD  ARG C 357      34.190  34.763  61.656  1.00 20.00           C
ATOM    124  NE  ARG C 357      33.112  33.916  61.173  1.00 18.39           N
ATOM    125  CZ  ARG C 357      32.068  34.407  60.450  1.00 22.39           C
ATOM    126  NH1 ARG C 357      31.889  35.717  60.340  1.00 18.62           N
ATOM    127  NH2 ARG C 357      31.230  33.566  59.845  1.00 17.23           N1+
ATOM    128 1HB  ARG C 357      36.495  33.279  61.066  1.00  0.00           H
ATOM    129 2HB  ARG C 357      35.304  32.118  61.596  1.00  0.00           H
ATOM    130 1HG  ARG C 357      34.623  33.723  63.483  1.00  0.00           H
ATOM    131 2HG  ARG C 357      35.844  34.850  62.919  1.00  0.00           H
ATOM    132 1HD  ARG C 357      33.744  35.590  62.214  1.00  0.00           H
ATOM    133 2HD  ARG C 357      34.750  35.207  60.825  1.00  0.00           H
ATOM    134  HE  ARG C 357      33.350  32.952  60.929  1.00  0.00           H
ATOM    135 1HH1 ARG C 357      31.135  36.063  59.747  1.00  0.00           H
ATOM    136 2HH1 ARG C 357      32.564  36.380  60.694  1.00  0.00           H
ATOM    137 1HH2 ARG C 357      30.260  33.837  59.649  1.00  0.00           H
ATOM    138 2HH2 ARG C 357      31.388  32.566  59.867  1.00  0.00           H
TER     139      ARG C 357
ATOM    140  CB  LYS D 317      20.698  27.314  52.818  1.00 17.10           C
ATOM    141  CG  LYS D 317      21.621  26.204  53.351  1.00 17.10           C
ATOM    142  CD  LYS D 317      23.101  26.350  52.988  1.00 17.07           C
ATOM    143  CE  LYS D 317      23.767  27.666  53.367  1.00 16.12           C
ATOM    144  NZ  LYS D 317      23.777  27.937  54.838  1.00 16.64           N1+
ATOM    145 1HB  LYS D 317      20.904  27.558  51.771  1.00  0.00           H
ATOM    146 2HB  LYS D 317      20.848  28.241  53.381  1.00  0.00           H
ATOM    147 1HG  LYS D 317      21.512  26.141  54.438  1.00  0.00           H
ATOM    148 2HG  LYS D 317      21.316  25.224  52.983  1.00  0.00           H
ATOM    149 1HD  LYS D 317      23.647  25.522  53.454  1.00  0.00           H
ATOM    150 2HD  LYS D 317      23.233  26.227  51.904  1.00  0.00           H
ATOM    151 1HE  LYS D 317      24.815  27.668  53.058  1.00  0.00           H
ATOM    152 2HE  LYS D 317      23.285  28.526  52.894  1.00  0.00           H
ATOM    153 1HZ  LYS D 317      24.728  28.415  55.027  1.00  0.00           H
ATOM    154 2HZ  LYS D 317      23.053  28.620  55.123  1.00  0.00           H
ATOM    155 3HZ  LYS D 317      23.667  27.069  55.408  1.00  0.00           H
TER     156      LYS D 317
HETATM  157 MN1  OEX S   1      25.154  35.289  60.681  1.00 19.15          Mn2+
HETATM  158 MN2  OEX S   1      27.567  35.024  62.104  1.00 21.11          Mn2+
HETATM  159 MN3  OEX S   1      27.371  33.052  60.094  1.00 21.29          Mn2+
HETATM  160 MN4  OEX S   1      27.468  33.318  57.216  1.00 22.30          Mn2+
HETATM  161 CA1  OEX S   1      27.995  36.294  59.008  1.00 23.36          Ca2+
HETATM  162  O1  OEX S   1      26.658  36.226  60.936  1.00 20.32           O1-
HETATM  163  O2  OEX S   1      28.497  34.389  60.667  1.00 23.42           O1-
HETATM  164  O3  OEX S   1      25.989  33.722  61.260  1.00 21.66           O1-
HETATM  165  O4  OEX S   1      28.641  32.695  58.692  1.00 24.66           O1-
HETATM  166  O5  OEX S   1      26.679  34.357  58.370  1.00 21.80           O1-
HETATM  167  HO4 OEX S   1      29.220  31.896  58.662  1.00  0.00           H
HETATM  168  OH1 OEX S   1      28.335  31.809  55.967  1.00 16.88           O
HETATM  169  H11 OEX S   1      29.211  32.003  55.599  1.00  0.00           H
HETATM  170  H12 OEX S   1      28.391  30.900  56.389  1.00  0.00           H
HETATM  171  OH2 OEX S   1      26.499  33.991  55.442  1.00 25.78           O
HETATM  172  H21 OEX S   1      27.012  34.522  54.803  1.00  0.00           H
HETATM  173  H22 OEX S   1      26.081  33.221  54.984  1.00  0.00           H
HETATM  174  OH3 OEX S   1      27.742  37.120  56.622  1.00 24.51           O
HETATM  175  H31 OEX S   1      26.916  37.619  56.504  1.00  0.00           H
HETATM  176  H32 OEX S   1      27.754  36.489  55.877  1.00  0.00           H
HETATM  177  OH4 OEX S   1      28.247  38.740  59.030  1.00 20.94           O
HETATM  178  H41 OEX S   1      28.314  39.235  58.199  1.00  0.00           H
HETATM  179  H42 OEX S   1      29.079  38.840  59.527  1.00  0.00           H
HETATM  180 CL   CL  3   3      22.153  30.573  55.636  1.00 19.23          Cl1-
HETATM  181  O   HOH 2  15      25.730  39.100  56.220  1.00 19.80           O
HETATM  182  H1  HOH 2  15      25.494  38.785  57.137  1.00  0.00           H
HETATM  183  H2  HOH 2  15      26.578  39.568  56.337  1.00  0.00           H
HETATM  184  O   HOH 2  34      30.434  30.746  58.776  1.00 19.59           O
HETATM  185  H1  HOH 2  34      29.913  30.175  58.135  1.00  0.00           H
HETATM  186  H2  HOH 2  34      30.131  30.370  59.647  1.00  0.00           H
HETATM  187  O   HOH 2  42      25.243  31.725  54.756  1.00 20.85           O
HETATM  188  H1  HOH 2  42      25.127  31.649  55.728  1.00  0.00           H
HETATM  189  H2  HOH 2  42      24.367  31.634  54.338  1.00  0.00           H
HETATM  190  O   HOH 2  61      30.755  28.155  62.595  1.00 21.10           O
HETATM  191  H1  HOH 2  61      30.354  27.668  63.343  1.00  0.00           H
HETATM  192  H2  HOH 2  61      30.804  27.500  61.866  1.00  0.00           H
HETATM  193  O   HOH 2 129      25.771  37.938  53.796  1.00 19.95           O
HETATM  194  H1  HOH 2 129      24.905  37.769  53.403  1.00  0.00           H
HETATM  195  H2  HOH 2 129      25.619  38.320  54.695  1.00  0.00           H
HETATM  196  O   HOH 2 148      27.599  36.054  54.067  1.00 23.32           O
HETATM  197  H1  HOH 2 148      26.903  36.732  53.860  1.00  0.00           H
HETATM  198  H2  HOH 2 148      28.424  36.334  53.644  1.00  0.00           H
HETATM  199  O   HOH 2 697      29.294  29.680  60.875  1.00 24.66           O
HETATM  200  H1  HOH 2 697      28.691  30.358  61.259  1.00  0.00           H
HETATM  201  H2  HOH 2 697      29.751  29.239  61.617  1.00  0.00           H
HETATM  202  O   HOH 2 881      26.098  29.092  54.820  1.00 17.15           O
HETATM  203  H1  HOH 2 881      25.960  30.063  54.787  1.00  0.00           H
HETATM  204  H2  HOH 2 881      26.592  28.863  55.656  1.00  0.00           H
ENDMDL
MODEL 10
ATOM      1  CB  ASP A  61      28.889  27.431  58.486  1.00 17.73           C
ATOM      2  CG  ASP A  61      28.220  28.383  57.462  1.00 17.40           C
ATOM      3  OD1 ASP A  61      28.814  29.475  57.153  1.00 16.03           O
ATOM      4  OD2 ASP A  61      27.119  28.035  56.980  1.00 16.49           O1-
ATOM      5 1HB  ASP A  61      28.310  26.511  58.562  1.00  0.00           H
ATOM      6 2HB  ASP A  61      28.889  27.946  59.453  1.00  0.00           H
ATOM      7  CB  TYR A 161      31.711  41.572  52.672  1.00 20.53           C
ATOM      8  CG  TYR A 161      30.621  41.251  53.653  1.00 18.60           C
ATOM      9  CD1 TYR A 161      30.201  39.942  53.896  1.00 18.04           C
ATOM     10  CE1 TYR A 161      29.289  39.657  54.905  1.00 19.29           C
ATOM     11  CZ  TYR A 161      28.826  40.699  55.722  1.00 20.60           C
ATOM     12  OH  TYR A 161      28.023  40.393  56.760  1.00 19.17           O
ATOM     13  CD2 TYR A 161      30.090  42.284  54.428  1.00 19.52           C
ATOM     14  CE2 TYR A 161      29.227  42.023  55.483  1.00 18.59           C
ATOM     15 1HB  TYR A 161      31.482  42.520  52.166  1.00  0.00           H
ATOM     16 2HB  TYR A 161      31.805  40.821  51.888  1.00  0.00           H
ATOM     17  HD1 TYR A 161      30.617  39.139  53.299  1.00  0.00           H
ATOM     18  HE1 TYR A 161      28.942  38.650  55.113  1.00  0.00           H
ATOM     19  HH  TYR A 161      27.489  41.226  57.105  1.00  0.00           H
ATOM     20  HD2 TYR A 161      30.351  43.312  54.179  1.00  0.00           H
ATOM     21  HE2 TYR A 161      28.836  42.825  56.098  1.00  0.00           H
ATOM     22  CB  ASP A 170      30.967  35.938  55.741  1.00 20.48           C
ATOM     23  CG  ASP A 170      30.126  35.545  56.966  1.00 22.09           C
ATOM     24  OD1 ASP A 170      29.147  34.766  56.785  1.00 20.51           O
ATOM     25  OD2 ASP A 170      30.373  36.176  58.028  1.00 23.06           O1-
ATOM     26 1HB  ASP A 170      32.006  36.097  56.045  1.00  0.00           H
ATOM     27 2HB  ASP A 170      30.581  36.932  55.496  1.00  0.00           H
ATOM     28  CB  ASN A 181      22.310  31.998  50.425  1.00 16.81           C
ATOM     29  CG  ASN A 181      22.527  31.467  51.854  1.00 16.71           C
ATOM     30  OD1 ASN A 181      23.636  31.568  52.382  1.00 19.86           O
ATOM     31  ND2 ASN A 181      21.467  30.865  52.425  1.00 16.47           N
ATOM     32 1HB  ASN A 181      21.757  31.262  49.833  1.00  0.00           H
ATOM     33 2HB  ASN A 181      23.307  32.113  50.007  1.00  0.00           H
ATOM     34 1HD2 ASN A 181      21.527  30.676  53.434  1.00  0.00           H
ATOM     35 2HD2 ASN A 181      20.566  30.889  51.955  1.00  0.00           H
ATOM     36  CB  GLU A 189      23.811  40.458  59.113  1.00 19.37           C
ATOM     37  CG  GLU A 189      23.631  39.046  59.682  1.00 20.48           C
ATOM     38  CD  GLU A 189      24.590  37.922  59.320  1.00 19.06           C
ATOM     39  OE1 GLU A 189      25.573  38.052  58.556  1.00 23.90           O
ATOM     40  OE2 GLU A 189      24.230  36.836  59.885  1.00 18.98           O1-
ATOM     41 1HB  GLU A 189      23.857  40.462  58.021  1.00  0.00           H
ATOM     42 2HB  GLU A 189      24.751  40.884  59.479  1.00  0.00           H
ATOM     43 1HG  GLU A 189      23.665  39.082  60.776  1.00  0.00           H
ATOM     44 2HG  GLU A 189      22.649  38.629  59.448  1.00  0.00           H
ATOM     45  CB  HIS A 190      23.927  44.888  57.102  1.00 21.11           C
ATOM     46  ND1 HIS A 190      26.129  44.378  58.214  1.00 22.49           N
ATOM     47  CG  HIS A 190      25.116  44.016  57.346  1.00 19.59           C
ATOM     48  CE1 HIS A 190      27.026  43.375  58.250  1.00 23.26           C
ATOM     49  NE2 HIS A 190      26.654  42.394  57.451  1.00 21.16           N
ATOM     50  CD2 HIS A 190      25.469  42.777  56.878  1.00 20.12           C
ATOM     51 1HB  HIS A 190      23.466  44.595  56.156  1.00  0.00           H
ATOM     52 2HB  HIS A 190      24.257  45.926  57.013  1.00  0.00           H
ATOM     53  HD1 HIS A 190      26.180  45.276  58.707  1.00  0.00           H
ATOM     54  HE1 HIS A 190      27.928  43.399  58.835  1.00  0.00           H
ATOM     55  HD2 HIS A 190      24.955  42.134  56.188  1.00  0.00           H
ATOM     56  CB  ASN A 298      24.013  48.220  60.045  1.00 19.52           C
ATOM     57  CG  ASN A 298      25.078  47.120  60.104  1.00 21.29           C
ATOM     58  OD1 ASN A 298      25.770  46.860  59.103  1.00 23.14           O
ATOM     59  ND2 ASN A 298      25.240  46.477  61.259  1.00 22.17           N
ATOM     60 1HB  ASN A 298      23.838  48.633  61.033  1.00  0.00           H
ATOM     61 2HB  ASN A 298      23.073  47.761  59.740  1.00  0.00           H
ATOM     62 1HD2 ASN A 298      25.797  45.609  61.276  1.00  0.00           H
ATOM     63 2HD2 ASN A 298      24.585  46.535  62.037  1.00  0.00           H
ATOM     64  CB  HIS A 332      20.744  32.617  58.505  1.00 17.83           C
ATOM     65  ND1 HIS A 332      21.350  33.772  60.696  1.00 15.04           N
ATOM     66  CG  HIS A 332      21.655  33.358  59.412  1.00 17.20           C
ATOM     67  CE1 HIS A 332      22.448  34.322  61.237  1.00 19.06           C
ATOM     68  NE2 HIS A 332      23.439  34.310  60.360  1.00 16.81           N
ATOM     69  CD2 HIS A 332      22.967  33.703  59.221  1.00 16.82           C
ATOM     70 1HB  HIS A 332      21.308  32.391  57.594  1.00  0.00           H
ATOM     71 2HB  HIS A 332      19.884  33.222  58.210  1.00  0.00           H
ATOM     72  HD1 HIS A 332      20.482  33.641  61.218  1.00  0.00           H
ATOM     73  HE1 HIS A 332      22.505  34.729  62.232  1.00  0.00           H
ATOM     74  HD2 HIS A 332      23.599  33.542  58.362  1.00  0.00           H
ATOM     75  CB  GLU A 333      24.368  29.553  59.780  1.00 17.03           C
ATOM     76  CG  GLU A 333      24.849  29.969  58.381  1.00 16.65           C
ATOM     77  CD  GLU A 333      25.747  31.174  58.412  1.00 16.89           C
ATOM     78  OE1 GLU A 333      26.238  31.506  59.528  1.00 18.21           O
ATOM     79  OE2 GLU A 333      25.954  31.779  57.307  1.00 16.41           O1-
ATOM     80 1HB  GLU A 333      24.194  30.421  60.413  1.00  0.00           H
ATOM     81 2HB  GLU A 333      25.136  28.948  60.265  1.00  0.00           H
ATOM     82 1HG  GLU A 333      25.426  29.164  57.909  1.00  0.00           H
ATOM     83 2HG  GLU A 333      24.057  30.218  57.668  1.00  0.00           H
ATOM     84  CB  HIS A 337      24.507  30.799  66.615  1.00 17.11           C
ATOM     85  CD2 HIS A 337      25.512  32.265  64.652  1.00 17.22           C
ATOM     86  CG  HIS A 337      24.589  31.417  65.232  1.00 18.51           C
ATOM     87  NE2 HIS A 337      25.115  32.430  63.342  1.00 20.26           N
ATOM     88  ND1 HIS A 337      23.640  31.095  64.286  1.00 19.42           N
ATOM     89  CE1 HIS A 337      23.989  31.699  63.174  1.00 17.88           C
ATOM     90 1HB  HIS A 337      23.481  30.465  66.766  1.00  0.00           H
ATOM     91 2HB  HIS A 337      24.738  31.538  67.390  1.00  0.00           H
ATOM     92  HD2 HIS A 337      26.386  32.768  65.018  1.00  0.00           H
ATOM     93  HE2 HIS A 337      25.561  32.970  62.589  1.00  0.00           H
ATOM     94  HE1 HIS A 337      23.463  31.636  62.235  1.00  0.00           H
ATOM     95  CB  ASP A 342      24.548  36.499  64.925  1.00 19.55           C
ATOM     96  CG  ASP A 342      25.229  35.965  63.647  1.00 19.85           C
ATOM     97  OD1 ASP A 342      26.473  35.689  63.643  1.00 19.87           O
ATOM     98  OD2 ASP A 342      24.445  35.812  62.672  1.00 20.21           O1-
ATOM     99 1HB  ASP A 342      23.875  35.703  65.257  1.00  0.00           H
ATOM    100 2HB  ASP A 342      23.931  37.349  64.639  1.00  0.00           H
ATOM    101  CA  ALA A 344      30.138  38.330  63.002  1.00 21.26           C
ATOM    102  C   ALA A 344      29.615  37.281  62.057  1.00 20.63           C
ATOM    103  O   ALA A 344      29.693  37.490  60.814  1.00 22.90           O
ATOM    104  CB  ALA A 344      31.597  38.013  63.257  1.00 20.45           C
ATOM    105  OXT ALA A 344      29.232  36.223  62.623  1.00 21.72           O1-
ATOM    106  HA  ALA A 344      29.970  39.301  62.537  1.00  0.00           H
ATOM    107 1HB  ALA A 344      32.069  38.714  63.953  1.00  0.00           H
ATOM    108 2HB  ALA A 344      31.647  36.988  63.632  1.00  0.00           H
ATOM    109 3HB  ALA A 344      32.143  38.057  62.312  1.00  0.00           H
TER     110      ALA A 344
ATOM    111  CB  GLU C 354      29.988  31.959  64.785  1.00 21.18           C
ATOM    112  CG  GLU C 354      28.804  31.354  63.999  1.00 23.64           C
ATOM    113  CD  GLU C 354      28.339  32.302  62.906  1.00 20.69           C
ATOM    114  OE1 GLU C 354      28.242  33.533  63.231  1.00 20.78           O
ATOM    115  OE2 GLU C 354      28.092  31.825  61.765  1.00 18.76           O1-
ATOM    116 1HB  GLU C 354      29.652  32.448  65.702  1.00  0.00           H
ATOM    117 2HB  GLU C 354      30.451  32.736  64.167  1.00  0.00           H
ATOM    118 1HG  GLU C 354      29.041  30.399  63.527  1.00  0.00           H
ATOM    119 2HG  GLU C 354      27.951  31.169  64.658  1.00  0.00           H
ATOM    120  CB  ARG C 357      35.960  32.906  61.944  1.00 18.88           C
ATOM    121  CG  ARG C 357      35.193  34.066  62.593  1.00 20.08           C
ATOM    122  CD  ARG C 357      34.214  34.760  61.651  1.00 20.00           C
ATOM    123  NE  ARG C 357      33.136  33.910  61.193  1.00 18.39           N
ATOM    124  CZ  ARG C 357      31.967  34.416  60.699  1.00 22.39           C
ATOM    125  NH1 ARG C 357      31.826  35.742  60.633  1.00 18.62           N
ATOM    126  NH2 ARG C 357      30.989  33.613  60.326  1.00 17.23           N1+
ATOM    127 1HB  ARG C 357      36.492  33.261  61.056  1.00  0.00           H
ATOM    128 2HB  ARG C 357      35.290  32.123  61.614  1.00  0.00           H
ATOM    129 1HG  ARG C 357      34.650  33.743  63.485  1.00  0.00           H
ATOM    130 2HG  ARG C 357      35.878  34.858  62.903  1.00  0.00           H
ATOM    131 1HD  ARG C 357      33.768  35.591  62.198  1.00  0.00           H
ATOM    132 2HD  ARG C 357      34.777  35.198  60.816  1.00  0.00           H
ATOM    133  HE  ARG C 357      33.364  32.970  60.860  1.00  0.00           H
ATOM    134 1HH1 ARG C 357      30.950  36.156  60.313  1.00  0.00           H
ATOM    135 2HH1 ARG C 357      32.629  36.353  60.674  1.00  0.00           H
ATOM    136 1HH2 ARG C 357      29.967  33.967  60.311  1.00  0.00           H
ATOM    137 2HH2 ARG C 357      31.112  32.615  60.430  1.00  0.00           H
TER     138      ARG C 357
ATOM    139  CB  LYS D 317      20.699  27.314  52.818  1.00 17.10           C
ATOM    140  CG  LYS D 317      21.621  26.199  53.347  1.00 17.10           C
ATOM    141  CD  LYS D 317      23.101  26.340  52.980  1.00 17.07           C
ATOM    142  CE  LYS D 317      23.773  27.651  53.362  1.00 16.12           C
ATOM    143  NZ  LYS D 317      23.785  27.919  54.831  1.00 16.64           N1+
ATOM    144 1HB  LYS D 317      20.905  27.563  51.773  1.00  0.00           H
ATOM    145 2HB  LYS D 317      20.850  28.236  53.388  1.00  0.00           H
ATOM    146 1HG  LYS D 317      21.515  26.136  54.434  1.00  0.00           H
ATOM    147 2HG  LYS D 317      21.312  25.220  52.979  1.00  0.00           H
ATOM    148 1HD  LYS D 317      23.642  25.508  53.445  1.00  0.00           H
ATOM    149 2HD  LYS D 317      23.230  26.217  51.896  1.00  0.00           H
ATOM    150 1HE  LYS D 317      24.821  27.649  53.050  1.00  0.00           H
ATOM    151 2HE  LYS D 317      23.295  28.515  52.891  1.00  0.00           H
ATOM    152 1HZ  LYS D 317      24.738  28.397  55.019  1.00  0.00           H
ATOM    153 2HZ  LYS D 317      23.060  28.603  55.113  1.00  0.00           H
ATOM    154 3HZ  LYS D 317      23.674  27.052  55.404  1.00  0.00           H
TER     155      LYS D 317
HETATM  156 MN1  OEX S   1      25.188  35.303  60.659  1.00 19.15          Mn2+
HETATM  157 MN2  OEX S   1      27.605  35.049  62.045  1.00 21.11          Mn2+
HETATM  158 MN3  OEX S   1      27.362  33.072  60.003  1.00 21.29          Mn2+
HETATM  159 MN4  OEX S   1      27.457  33.316  57.144  1.00 22.30          Mn2+
HETATM  160 CA1  OEX S   1      28.017  36.262  58.934  1.00 23.36          Ca2+
HETATM  161  O1  OEX S   1      26.717  36.252  60.910  1.00 20.32           O1-
HETATM  162  O2  OEX S   1      28.534  34.434  60.544  1.00 23.42           O1-
HETATM  163  O3  OEX S   1      26.054  33.766  61.162  1.00 21.66           O1-
HETATM  164  O4  OEX S   1      28.572  32.637  58.599  1.00 24.66           O1-
HETATM  165  O5  OEX S   1      26.661  34.370  58.279  1.00 21.80           O1-
HETATM  166  HO4 OEX S   1      29.256  31.922  58.590  1.00  0.00           H
HETATM  167  OH1 OEX S   1      28.310  31.790  55.892  1.00 16.88           O
HETATM  168  H11 OEX S   1      29.205  31.965  55.561  1.00  0.00           H
HETATM  169  H12 OEX S   1      28.348  30.897  56.345  1.00  0.00           H
HETATM  170  OH2 OEX S   1      26.482  33.980  55.373  1.00 25.78           O
HETATM  171  H21 OEX S   1      26.993  34.504  54.727  1.00  0.00           H
HETATM  172  H22 OEX S   1      26.060  33.202  54.932  1.00  0.00           H
HETATM  173  OH3 OEX S   1      27.755  37.154  56.577  1.00 24.51           O
HETATM  174  H31 OEX S   1      26.902  37.607  56.477  1.00  0.00           H
HETATM  175  H32 OEX S   1      27.770  36.486  55.865  1.00  0.00           H
HETATM  176  OH4 OEX S   1      28.251  38.722  59.043  1.00 20.94           O
HETATM  177  H41 OEX S   1      28.336  39.205  58.208  1.00  0.00           H
HETATM  178  H42 OEX S   1      29.092  38.785  59.536  1.00  0.00           H
HETATM  179 CL   CL  3   3      22.115  30.516  55.523  1.00 19.23          Cl1-
HETATM  180  O   HOH 2  15      25.727  39.120  56.207  1.00 19.80           O
HETATM  181  H1  HOH 2  15      25.503  38.787  57.125  1.00  0.00           H
HETATM  182  H2  HOH 2  15      26.587  39.562  56.325  1.00  0.00           H
HETATM  183  O   HOH 2  34      30.425  30.754  58.677  1.00 19.59           O
HETATM  184  H1  HOH 2  34      29.876  30.172  58.073  1.00  0.00           H
HETATM  185  H2  HOH 2  34      30.174  30.390  59.566  1.00  0.00           H
HETATM  186  O   HOH 2  42      25.236  31.689  54.761  1.00 20.85           O
HETATM  187  H1  HOH 2  42      25.194  31.625  55.747  1.00  0.00           H
HETATM  188  H2  HOH 2  42      24.332  31.589  54.414  1.00  0.00           H
HETATM  189  O   HOH 2  61      30.772  28.148  62.599  1.00 21.10           O
HETATM  190  H1  HOH 2  61      30.340  27.674  63.336  1.00  0.00           H
HETATM  191  H2  HOH 2  61      30.801  27.498  61.864  1.00  0.00           H
HETATM  192  O   HOH 2 129      25.778  37.949  53.796  1.00 19.95           O
HETATM  193  H1  HOH 2 129      24.907  37.740  53.434  1.00  0.00           H
HETATM  194  H2  HOH 2 129      25.636  38.332  54.698  1.00  0.00           H
HETATM  195  O   HOH 2 148      27.601  36.046  54.030  1.00 23.32           O
HETATM  196  H1  HOH 2 148      26.919  36.742  53.846  1.00  0.00           H
HETATM  197  H2  HOH 2 148      28.439  36.337  53.640  1.00  0.00           H
HETATM  198  O   HOH 2 697      29.379  29.701  60.839  1.00 24.66           O
HETATM  199  H1  HOH 2 697      28.761  30.381  61.201  1.00  0.00           H
HETATM  200  H2  HOH 2 697      29.805  29.259  61.596  1.00  0.00           H
HETATM  201  O   HOH 2 881      26.104  29.063  54.814  1.00 17.15           O
HETATM  202  H1  HOH 2 881      25.958  30.033  54.786  1.00  0.00           H
HETATM  203  H2  HOH 2 881      26.588  28.827  55.656  1.00  0.00           H
ENDMDL
MODEL 11
ATOM      1  CB  ASP A  61      28.890  27.414  58.499  1.00 17.73           C
ATOM      2  CG  ASP A  61      28.231  28.389  57.492  1.00 17.40           C
ATOM      3  OD1 ASP A  61      28.824  29.485  57.223  1.00 16.03           O
ATOM      4  OD2 ASP A  61      27.134  28.041  56.986  1.00 16.49           O1-
ATOM      5 1HB  ASP A  61      28.316  26.489  58.556  1.00  0.00           H
ATOM      6 2HB  ASP A  61      28.891  27.909  59.476  1.00  0.00           H
ATOM      7  CB  TYR A 161      31.711  41.572  52.672  1.00 20.53           C
ATOM      8  CG  TYR A 161      30.620  41.250  53.653  1.00 18.60           C
ATOM      9  CD1 TYR A 161      30.202  39.941  53.896  1.00 18.04           C
ATOM     10  CE1 TYR A 161      29.291  39.655  54.906  1.00 19.29           C
ATOM     11  CZ  TYR A 161      28.829  40.696  55.724  1.00 20.60           C
ATOM     12  OH  TYR A 161      28.031  40.387  56.765  1.00 19.17           O
ATOM     13  CD2 TYR A 161      30.089  42.283  54.428  1.00 19.52           C
ATOM     14  CE2 TYR A 161      29.226  42.021  55.484  1.00 18.59           C
ATOM     15 1HB  TYR A 161      31.482  42.520  52.166  1.00  0.00           H
ATOM     16 2HB  TYR A 161      31.805  40.821  51.888  1.00  0.00           H
ATOM     17  HD1 TYR A 161      30.617  39.138  53.299  1.00  0.00           H
ATOM     18  HE1 TYR A 161      28.945  38.648  55.114  1.00  0.00           H
ATOM     19  HH  TYR A 161      27.495  41.214  57.110  1.00  0.00           H
ATOM     20  HD2 TYR A 161      30.348  43.312  54.179  1.00  0.00           H
ATOM     21  HE2 TYR A 161      28.836  42.822  56.099  1.00  0.00           H
ATOM     22  CB  ASP A 170      30.976  35.946  55.736  1.00 20.48           C
ATOM     23  CG  ASP A 170      30.186  35.562  56.999  1.00 22.09           C
ATOM     24  OD1 ASP A 170      29.226  34.753  56.885  1.00 20.51           O
ATOM     25  OD2 ASP A 170      30.454  36.235  58.034  1.00 23.06           O1-
ATOM     26 1HB  ASP A 170      32.022  36.133  56.003  1.00  0.00           H
ATOM     27 2HB  ASP A 170      30.562  36.929  55.494  1.00  0.00           H
ATOM     28  CB  ASN A 181      22.309  31.998  50.428  1.00 16.81           C
ATOM     29  CG  ASN A 181      22.527  31.468  51.858  1.00 16.71           C
ATOM     30  OD1 ASN A 181      23.637  31.565  52.382  1.00 19.86           O
ATOM     31  ND2 ASN A 181      21.467  30.871  52.434  1.00 16.47           N
ATOM     32 1HB  ASN A 181      21.756  31.261  49.837  1.00  0.00           H
ATOM     33 2HB  ASN A 181      23.307  32.112  50.009  1.00  0.00           H
ATOM     34 1HD2 ASN A 181      21.529  30.682  53.443  1.00  0.00           H
ATOM     35 2HD2 ASN A 181      20.565  30.895  51.965  1.00  0.00           H
ATOM     36  CB  GLU A 189      23.810  40.455  59.117  1.00 19.37           C
ATOM     37  CG  GLU A 189      23.627  39.043  59.685  1.00 20.48           C
ATOM     38  CD  GLU A 189      24.597  37.927  59.321  1.00 19.06           C
ATOM     39  OE1 GLU A 189      25.569  38.076  58.549  1.00 23.90           O
ATOM     40  OE2 GLU A 189      24.257  36.837  59.891  1.00 18.98           O1-
ATOM     41 1HB  GLU A 189      23.859  40.457  58.025  1.00  0.00           H
ATOM     42 2HB  GLU A 189      24.750  40.879  59.486  1.00  0.00           H
ATOM     43 1HG  GLU A 189      23.655  39.077  60.780  1.00  0.00           H
ATOM     44 2HG  GLU A 189      22.648  38.623  59.441  1.00  0.00           H
ATOM     45  CB  HIS A 190      23.928  44.886  57.102  1.00 21.11           C
ATOM     46  ND1 HIS A 190      26.129  44.376  58.213  1.00 22.49           N
ATOM     47  CG  HIS A 190      25.116  44.014  57.345  1.00 19.59           C
ATOM     48  CE1 HIS A 190      27.025  43.373  58.251  1.00 23.26           C
ATOM     49  NE2 HIS A 190      26.654  42.390  57.454  1.00 21.16           N
ATOM     50  CD2 HIS A 190      25.469  42.773  56.880  1.00 20.12           C
ATOM     51 1HB  HIS A 190      23.465  44.593  56.155  1.00  0.00           H
ATOM     52 2HB  HIS A 190      24.258  45.924  57.012  1.00  0.00           H
ATOM     53  HD1 HIS A 190      26.181  45.275  58.704  1.00  0.00           H
ATOM     54  HE1 HIS A 190      27.926  43.396  58.838  1.00  0.00           H
ATOM     55  HD2 HIS A 190      24.955  42.128  56.191  1.00  0.00           H
ATOM     56  CB  ASN A 298      24.012  48.220  60.045  1.00 19.52           C
ATOM     57  CG  ASN A 298      25.078  47.120  60.104  1.00 21.29           C
ATOM     58  OD1 ASN A 298      25.769  46.861  59.103  1.00 23.14           O
ATOM     59  ND2 ASN A 298      25.241  46.478  61.259  1.00 22.17           N
ATOM     60 1HB  ASN A 298      23.838  48.633  61.033  1.00  0.00           H
ATOM     61 2HB  ASN A 298      23.073  47.761  59.740  1.00  0.00           H
ATOM     62 1HD2 ASN A 298      25.800  45.611  61.277  1.00  0.00           H
ATOM     63 2HD2 ASN A 298      24.585  46.535  62.038  1.00  0.00           H
ATOM     64  CB  HIS A 332      20.744  32.611  58.489  1.00 17.83           C
ATOM     65  ND1 HIS A 332      21.356  33.803  60.654  1.00 15.04           N
ATOM     66  CG  HIS A 332      21.665  33.354  59.382  1.00 17.20           C
ATOM     67  CE1 HIS A 332      22.462  34.351  61.187  1.00 19.06           C
ATOM     68  NE2 HIS A 332      23.457  34.300  60.319  1.00 16.81           N
ATOM     69  CD2 HIS A 332      22.984  33.673  59.192  1.00 16.82           C
ATOM     70 1HB  HIS A 332      21.296  32.374  57.575  1.00  0.00           H
ATOM     71 2HB  HIS A 332      19.882  33.217  58.200  1.00  0.00           H
ATOM     72  HD1 HIS A 332      20.477  33.711  61.163  1.00  0.00           H
ATOM     73  HE1 HIS A 332      22.518  34.795  62.167  1.00  0.00           H
ATOM     74  HD2 HIS A 332      23.622  33.483  58.342  1.00  0.00           H
ATOM     75  CB  GLU A 333      24.380  29.519  59.769  1.00 17.03           C
ATOM     76  CG  GLU A 333      24.864  29.909  58.367  1.00 16.65           C
ATOM     77  CD  GLU A 333      25.647  31.188  58.405  1.00 16.89           C
ATOM     78  OE1 GLU A 333      26.067  31.557  59.540  1.00 18.21           O
ATOM     79  OE2 GLU A 333      25.828  31.805  57.310  1.00 16.41           O1-
ATOM     80 1HB  GLU A 333      24.219  30.409  60.372  1.00  0.00           H
ATOM     81 2HB  GLU A 333      25.136  28.914  60.271  1.00  0.00           H
ATOM     82 1HG  GLU A 333      25.527  29.141  57.953  1.00  0.00           H
ATOM     83 2HG  GLU A 333      24.078  30.054  57.619  1.00  0.00           H
ATOM     84  CB  HIS A 337      24.526  30.810  66.583  1.00 17.11           C
ATOM     85  CD2 HIS A 337      25.394  32.374  64.581  1.00 17.22           C
ATOM     86  CG  HIS A 337      24.624  31.412  65.193  1.00 18.51           C
ATOM     87  NE2 HIS A 337      25.023  32.454  63.250  1.00 20.26           N
ATOM     88  ND1 HIS A 337      23.786  30.952  64.186  1.00 19.42           N1+
ATOM     89  CE1 HIS A 337      24.053  31.578  63.037  1.00 17.88           C
ATOM     90 1HB  HIS A 337      23.493  30.513  66.767  1.00  0.00           H
ATOM     91 2HB  HIS A 337      24.780  31.570  67.327  1.00  0.00           H
ATOM     92  HD2 HIS A 337      26.178  33.004  64.959  1.00  0.00           H
ATOM     93  HE2 HIS A 337      25.470  33.063  62.403  1.00  0.00           H
ATOM     94  HD1 HIS A 337      23.142  30.160  64.308  1.00  0.00           H
ATOM     95  HE1 HIS A 337      23.564  31.387  62.098  1.00  0.00           H
ATOM     96  CB  ASP A 342      24.539  36.521  64.923  1.00 19.55           C
ATOM     97  CG  ASP A 342      25.212  35.952  63.650  1.00 19.85           C
ATOM     98  OD1 ASP A 342      26.449  35.643  63.672  1.00 19.87           O
ATOM     99  OD2 ASP A 342      24.433  35.801  62.674  1.00 20.21           O1-
ATOM    100 1HB  ASP A 342      23.824  35.764  65.258  1.00  0.00           H
ATOM    101 2HB  ASP A 342      23.958  37.391  64.624  1.00  0.00           H
ATOM    102  CA  ALA A 344      30.140  38.317  63.001  1.00 21.26           C
ATOM    103  C   ALA A 344      29.612  37.258  62.067  1.00 20.63           C
ATOM    104  O   ALA A 344      29.684  37.460  60.824  1.00 22.90           O
ATOM    105  CB  ALA A 344      31.597  38.000  63.256  1.00 20.45           C
ATOM    106  OXT ALA A 344      29.214  36.214  62.650  1.00 21.72           O1-
ATOM    107  HA  ALA A 344      29.974  39.285  62.529  1.00  0.00           H
ATOM    108 1HB  ALA A 344      32.074  38.709  63.941  1.00  0.00           H
ATOM    109 2HB  ALA A 344      31.645  36.980  63.646  1.00  0.00           H
ATOM    110 3HB  ALA A 344      32.140  38.027  62.309  1.00  0.00           H
TER     111      ALA A 344
ATOM    112  CB  GLU C 354      29.985  31.945  64.760  1.00 21.18           C
ATOM    113  CG  GLU C 354      28.795  31.315  64.006  1.00 23.64           C
ATOM    114  CD  GLU C 354      28.263  32.260  62.940  1.00 20.69           C
ATOM    115  OE1 GLU C 354      28.205  33.495  63.276  1.00 20.78           O
ATOM    116  OE2 GLU C 354      27.909  31.790  61.827  1.00 18.76           O1-
ATOM    117 1HB  GLU C 354      29.660  32.465  65.663  1.00  0.00           H
ATOM    118 2HB  GLU C 354      30.443  32.698  64.110  1.00  0.00           H
ATOM    119 1HG  GLU C 354      29.044  30.371  63.521  1.00  0.00           H
ATOM    120 2HG  GLU C 354      27.976  31.101  64.700  1.00  0.00           H
ATOM    121  CB  ARG C 357      35.960  32.905  61.943  1.00 18.88           C
ATOM    122  CG  ARG C 357      35.207  34.076  62.588  1.00 20.08           C
ATOM    123  CD  ARG C 357      34.202  34.745  61.656  1.00 20.00           C
ATOM    124  NE  ARG C 357      33.112  33.879  61.264  1.00 18.39           N
ATOM    125  CZ  ARG C 357      31.962  34.372  60.710  1.00 22.39           C
ATOM    126  NH1 ARG C 357      31.836  35.695  60.585  1.00 18.62           N
ATOM    127  NH2 ARG C 357      30.985  33.565  60.343  1.00 17.23           N1+
ATOM    128 1HB  ARG C 357      36.487  33.247  61.048  1.00  0.00           H
ATOM    129 2HB  ARG C 357      35.281  32.123  61.627  1.00  0.00           H
ATOM    130 1HG  ARG C 357      34.684  33.768  63.498  1.00  0.00           H
ATOM    131 2HG  ARG C 357      35.898  34.876  62.867  1.00  0.00           H
ATOM    132 1HD  ARG C 357      33.774  35.593  62.194  1.00  0.00           H
ATOM    133 2HD  ARG C 357      34.736  35.160  60.790  1.00  0.00           H
ATOM    134  HE  ARG C 357      33.340  32.931  60.956  1.00  0.00           H
ATOM    135 1HH1 ARG C 357      31.002  36.085  60.154  1.00  0.00           H
ATOM    136 2HH1 ARG C 357      32.632  36.311  60.672  1.00  0.00           H
ATOM    137 1HH2 ARG C 357      29.948  33.914  60.366  1.00  0.00           H
ATOM    138 2HH2 ARG C 357      31.124  32.565  60.416  1.00  0.00           H
TER     139      ARG C 357
ATOM    140  CB  LYS D 317      20.699  27.316  52.818  1.00 17.10           C
ATOM    141  CG  LYS D 317      21.625  26.207  53.351  1.00 17.10           C
ATOM    142  CD  LYS D 317      23.105  26.350  52.983  1.00 17.07           C
ATOM    143  CE  LYS D 317      23.781  27.662  53.362  1.00 16.12           C
ATOM    144  NZ  LYS D 317      23.805  27.932  54.829  1.00 16.64           N1+
ATOM    145 1HB  LYS D 317      20.904  27.562  51.772  1.00  0.00           H
ATOM    146 2HB  LYS D 317      20.848  28.242  53.383  1.00  0.00           H
ATOM    147 1HG  LYS D 317      21.520  26.149  54.438  1.00  0.00           H
ATOM    148 2HG  LYS D 317      21.319  25.226  52.987  1.00  0.00           H
ATOM    149 1HD  LYS D 317      23.647  25.519  53.448  1.00  0.00           H
ATOM    150 2HD  LYS D 317      23.232  26.225  51.899  1.00  0.00           H
ATOM    151 1HE  LYS D 317      24.826  27.656  53.042  1.00  0.00           H
ATOM    152 2HE  LYS D 317      23.302  28.525  52.891  1.00  0.00           H
ATOM    153 1HZ  LYS D 317      24.767  28.416  55.011  1.00  0.00           H
ATOM    154 2HZ  LYS D 317      23.080  28.613  55.115  1.00  0.00           H
ATOM    155 3HZ  LYS D 317      23.698  27.066  55.401  1.00  0.00           H
TER     156      LYS D 317
HETATM  157 MN1  OEX S   1      25.235  35.282  60.603  1.00 19.15          Mn2+
HETATM  158 MN2  OEX S   1      27.616  35.003  62.071  1.00 21.11          Mn2+
HETATM  159 MN3  OEX S   1      27.309  33.034  60.013  1.00 21.29          Mn2+
HETATM  160 MN4  OEX S   1      27.406  33.339  57.285  1.00 22.30          Mn2+
HETATM  161 CA1  OEX S   1      28.084  36.221  58.981  1.00 23.36          Ca2+
HETATM  162  O1  OEX S   1      26.743  36.222  60.930  1.00 20.32           O1-
HETATM  163  O2  OEX S   1      28.550  34.371  60.598  1.00 23.42           O1-
HETATM  164  O3  OEX S   1      26.001  33.745  61.297  1.00 21.66           O1-
HETATM  165  O4  OEX S   1      28.388  32.568  58.633  1.00 24.66           O1-
HETATM  166  O5  OEX S   1      26.571  34.435  58.439  1.00 21.80           O1-
HETATM  167  OH1 OEX S   1      28.280  31.835  55.968  1.00 16.88           O
HETATM  168  H11 OEX S   1      29.191  32.052  55.716  1.00  0.00           H
HETATM  169  H12 OEX S   1      28.338  30.960  56.444  1.00  0.00           H
HETATM  170  OH2 OEX S   1      26.491  34.009  55.476  1.00 25.78           O
HETATM  171  H21 OEX S   1      27.025  34.521  54.841  1.00  0.00           H
HETATM  172  H22 OEX S   1      26.099  33.227  55.018  1.00  0.00           H
HETATM  173  OH3 OEX S   1      27.776  37.140  56.619  1.00 24.51           O
HETATM  174  H31 OEX S   1      26.907  37.565  56.547  1.00  0.00           H
HETATM  175  H32 OEX S   1      27.794  36.491  55.889  1.00  0.00           H
HETATM  176  OH4 OEX S   1      28.255  38.708  59.066  1.00 20.94           O
HETATM  177  H41 OEX S   1      28.352  39.178  58.225  1.00  0.00           H
HETATM  178  H42 OEX S   1      29.098  38.760  59.556  1.00  0.00           H
HETATM  179 CL   CL  3   3      22.103  30.522  55.546  1.00 19.23          Cl1-
HETATM  180  O   HOH 2  15      25.726  39.132  56.207  1.00 19.80           O
HETATM  181  H1  HOH 2  15      25.502  38.799  57.125  1.00  0.00           H
HETATM  182  H2  HOH 2  15      26.599  39.548  56.322  1.00  0.00           H
HETATM  183  O   HOH 2  34      30.404  30.975  58.681  1.00 19.59           O
HETATM  184  H1  HOH 2  34      29.713  31.708  58.663  1.00  0.00           H
HETATM  185  H2  HOH 2  34      29.908  30.282  58.168  1.00  0.00           H
HETATM  186  O   HOH 2  42      25.276  31.701  54.746  1.00 20.85           O
HETATM  187  H1  HOH 2  42      25.201  31.630  55.732  1.00  0.00           H
HETATM  188  H2  HOH 2  42      24.384  31.611  54.370  1.00  0.00           H
HETATM  189  O   HOH 2  61      30.752  28.258  62.563  1.00 21.10           O
HETATM  190  H1  HOH 2  61      30.201  28.873  62.017  1.00  0.00           H
HETATM  191  H2  HOH 2  61      30.841  27.511  61.941  1.00  0.00           H
HETATM  192  O   HOH 2 129      25.790  37.946  53.813  1.00 19.95           O
HETATM  193  H1  HOH 2 129      24.919  37.717  53.465  1.00  0.00           H
HETATM  194  H2  HOH 2 129      25.651  38.331  54.717  1.00  0.00           H
HETATM  195  O   HOH 2 148      27.619  36.050  54.067  1.00 23.32           O
HETATM  196  H1  HOH 2 148      26.933  36.741  53.878  1.00  0.00           H
HETATM  197  H2  HOH 2 148      28.452  36.337  53.664  1.00  0.00           H
HETATM  198  O   HOH 2 697      29.332  29.714  60.855  1.00 24.66           O
HETATM  199  H1  HOH 2 697      28.665  30.352  61.188  1.00  0.00           H
HETATM  200  H2  HOH 2 697      29.794  30.192  60.128  1.00  0.00           H
HETATM  201  O   HOH 2 881      26.114  29.062  54.837  1.00 17.15           O
HETATM  202  H1  HOH 2 881      25.989  30.034  54.800  1.00  0.00           H
HETATM  203  H2  HOH 2 881      26.605  28.820  55.678  1.00  0.00           H
ENDMDL
MODEL 12
ATOM      1  CB  ASP A  61      28.891  27.428  58.496  1.00 17.73           C
ATOM      2  CG  ASP A  61      28.226  28.388  57.478  1.00 17.40           C
ATOM      3  OD1 ASP A  61      28.805  29.484  57.191  1.00 16.03           O
ATOM      4  OD2 ASP A  61      27.130  28.022  56.977  1.00 16.49           O1-
ATOM      5 1HB  ASP A  61      28.314  26.507  58.572  1.00  0.00           H
ATOM      6 2HB  ASP A  61      28.900  27.939  59.466  1.00  0.00           H
ATOM      7  CB  TYR A 161      31.710  41.573  52.672  1.00 20.53           C
ATOM      8  CG  TYR A 161      30.619  41.254  53.653  1.00 18.60           C
ATOM      9  CD1 TYR A 161      30.204  39.944  53.900  1.00 18.04           C
ATOM     10  CE1 TYR A 161      29.293  39.661  54.910  1.00 19.29           C
ATOM     11  CZ  TYR A 161      28.827  40.704  55.724  1.00 20.60           C
ATOM     12  OH  TYR A 161      28.024  40.397  56.758  1.00 19.17           O
ATOM     13  CD2 TYR A 161      30.088  42.289  54.426  1.00 19.52           C
ATOM     14  CE2 TYR A 161      29.224  42.029  55.481  1.00 18.59           C
ATOM     15 1HB  TYR A 161      31.483  42.521  52.165  1.00  0.00           H
ATOM     16 2HB  TYR A 161      31.805  40.821  51.889  1.00  0.00           H
ATOM     17  HD1 TYR A 161      30.622  39.139  53.307  1.00  0.00           H
ATOM     18  HE1 TYR A 161      28.949  38.653  55.123  1.00  0.00           H
ATOM     19  HH  TYR A 161      27.475  41.224  57.103  1.00  0.00           H
ATOM     20  HD2 TYR A 161      30.348  43.317  54.174  1.00  0.00           H
ATOM     21  HE2 TYR A 161      28.833  42.831  56.096  1.00  0.00           H
ATOM     22  CB  ASP A 170      30.988  35.953  55.726  1.00 20.48           C
ATOM     23  CG  ASP A 170      30.220  35.570  57.001  1.00 22.09           C
ATOM     24  OD1 ASP A 170      29.245  34.773  56.898  1.00 20.51           O
ATOM     25  OD2 ASP A 170      30.514  36.239  58.028  1.00 23.06           O1-
ATOM     26 1HB  ASP A 170      32.035  36.150  55.978  1.00  0.00           H
ATOM     27 2HB  ASP A 170      30.560  36.931  55.488  1.00  0.00           H
ATOM     28  CB  ASN A 181      22.309  31.998  50.419  1.00 16.81           C
ATOM     29  CG  ASN A 181      22.527  31.457  51.845  1.00 16.71           C
ATOM     30  OD1 ASN A 181      23.639  31.544  52.364  1.00 19.86           O
ATOM     31  ND2 ASN A 181      21.465  30.862  52.418  1.00 16.47           N
ATOM     32 1HB  ASN A 181      21.756  31.264  49.822  1.00  0.00           H
ATOM     33 2HB  ASN A 181      23.307  32.114  50.003  1.00  0.00           H
ATOM     34 1HD2 ASN A 181      21.527  30.669  53.428  1.00  0.00           H
ATOM     35 2HD2 ASN A 181      20.562  30.898  51.951  1.00  0.00           H
ATOM     36  CB  GLU A 189      23.808  40.457  59.116  1.00 19.37           C
ATOM     37  CG  GLU A 189      23.617  39.046  59.679  1.00 20.48           C
ATOM     38  CD  GLU A 189      24.584  37.944  59.286  1.00 19.06           C
ATOM     39  OE1 GLU A 189      25.542  38.127  58.502  1.00 23.90           O
ATOM     40  OE2 GLU A 189      24.273  36.843  59.844  1.00 18.98           O1-
ATOM     41 1HB  GLU A 189      23.857  40.461  58.024  1.00  0.00           H
ATOM     42 2HB  GLU A 189      24.748  40.879  59.483  1.00  0.00           H
ATOM     43 1HG  GLU A 189      23.648  39.069  60.774  1.00  0.00           H
ATOM     44 2HG  GLU A 189      22.635  38.627  59.443  1.00  0.00           H
ATOM     45  CB  HIS A 190      23.930  44.889  57.104  1.00 21.11           C
ATOM     46  ND1 HIS A 190      26.120  44.355  58.234  1.00 22.49           N
ATOM     47  CG  HIS A 190      25.117  44.013  57.346  1.00 19.59           C
ATOM     48  CE1 HIS A 190      27.007  43.344  58.274  1.00 23.26           C
ATOM     49  NE2 HIS A 190      26.641  42.379  57.453  1.00 21.16           N
ATOM     50  CD2 HIS A 190      25.469  42.778  56.866  1.00 20.12           C
ATOM     51 1HB  HIS A 190      23.470  44.599  56.156  1.00  0.00           H
ATOM     52 2HB  HIS A 190      24.261  45.928  57.018  1.00  0.00           H
ATOM     53  HD1 HIS A 190      26.171  45.242  58.741  1.00  0.00           H
ATOM     54  HE1 HIS A 190      27.889  43.340  58.891  1.00  0.00           H
ATOM     55  HD2 HIS A 190      24.963  42.146  56.160  1.00  0.00           H
ATOM     56  CB  ASN A 298      24.015  48.218  60.045  1.00 19.52           C
ATOM     57  CG  ASN A 298      25.078  47.112  60.100  1.00 21.29           C
ATOM     58  OD1 ASN A 298      25.772  46.861  59.100  1.00 23.14           O
ATOM     59  ND2 ASN A 298      25.228  46.452  61.245  1.00 22.17           N
ATOM     60 1HB  ASN A 298      23.843  48.630  61.034  1.00  0.00           H
ATOM     61 2HB  ASN A 298      23.074  47.762  59.742  1.00  0.00           H
ATOM     62 1HD2 ASN A 298      25.776  45.574  61.256  1.00  0.00           H
ATOM     63 2HD2 ASN A 298      24.577  46.512  62.027  1.00  0.00           H
ATOM     64  CB  HIS A 332      20.742  32.615  58.501  1.00 17.83           C
ATOM     65  ND1 HIS A 332      21.396  33.763  60.686  1.00 15.04           N
ATOM     66  CG  HIS A 332      21.670  33.350  59.394  1.00 17.20           C
ATOM     67  CE1 HIS A 332      22.511  34.310  61.198  1.00 19.06           C
ATOM     68  NE2 HIS A 332      23.481  34.296  60.296  1.00 16.81           N
ATOM     69  CD2 HIS A 332      22.978  33.690  59.170  1.00 16.82           C
ATOM     70 1HB  HIS A 332      21.292  32.390  57.582  1.00  0.00           H
ATOM     71 2HB  HIS A 332      19.879  33.223  58.220  1.00  0.00           H
ATOM     72  HD1 HIS A 332      20.543  33.619  61.230  1.00  0.00           H
ATOM     73  HE1 HIS A 332      22.597  34.714  62.192  1.00  0.00           H
ATOM     74  HD2 HIS A 332      23.591  33.521  58.298  1.00  0.00           H
ATOM     75  CB  GLU A 333      24.378  29.523  59.770  1.00 17.03           C
ATOM     76  CG  GLU A 333      24.849  29.926  58.364  1.00 16.65           C
ATOM     77  CD  GLU A 333      25.609  31.217  58.392  1.00 16.89           C
ATOM     78  OE1 GLU A 333      26.021  31.603  59.524  1.00 18.21           O
ATOM     79  OE2 GLU A 333      25.789  31.833  57.293  1.00 16.41           O1-
ATOM     80 1HB  GLU A 333      24.219  30.397  60.398  1.00  0.00           H
ATOM     81 2HB  GLU A 333      25.138  28.909  60.255  1.00  0.00           H
ATOM     82 1HG  GLU A 333      25.526  29.172  57.947  1.00  0.00           H
ATOM     83 2HG  GLU A 333      24.062  30.055  57.614  1.00  0.00           H
ATOM     84  CB  HIS A 337      24.528  30.816  66.628  1.00 17.11           C
ATOM     85  CD2 HIS A 337      25.466  32.316  64.647  1.00 17.22           C
ATOM     86  CG  HIS A 337      24.594  31.427  65.245  1.00 18.51           C
ATOM     87  NE2 HIS A 337      25.050  32.442  63.339  1.00 20.26           N
ATOM     88  ND1 HIS A 337      23.663  31.037  64.308  1.00 19.42           N
ATOM     89  CE1 HIS A 337      23.970  31.646  63.183  1.00 17.88           C
ATOM     90 1HB  HIS A 337      23.497  30.507  66.803  1.00  0.00           H
ATOM     91 2HB  HIS A 337      24.785  31.550  67.398  1.00  0.00           H
ATOM     92  HD2 HIS A 337      26.323  32.860  64.994  1.00  0.00           H
ATOM     93  HE2 HIS A 337      25.480  32.992  62.579  1.00  0.00           H
ATOM     94  HE1 HIS A 337      23.445  31.538  62.248  1.00  0.00           H
ATOM     95  CB  ASP A 342      24.508  36.532  64.940  1.00 19.55           C
ATOM     96  CG  ASP A 342      25.169  35.991  63.651  1.00 19.85           C
ATOM     97  OD1 ASP A 342      26.406  35.701  63.689  1.00 19.87           O
ATOM     98  OD2 ASP A 342      24.416  35.866  62.652  1.00 20.21           O1-
ATOM     99 1HB  ASP A 342      23.825  35.746  65.279  1.00  0.00           H
ATOM    100 2HB  ASP A 342      23.901  37.395  64.673  1.00  0.00           H
ATOM    101  CA  ALA A 344      30.122  38.332  62.991  1.00 21.26           C
ATOM    102  C   ALA A 344      29.514  37.326  62.048  1.00 20.63           C
ATOM    103  O   ALA A 344      29.629  37.498  60.811  1.00 22.90           O
ATOM    104  CB  ALA A 344      31.576  37.979  63.213  1.00 20.45           C
ATOM    105  OXT ALA A 344      28.999  36.332  62.645  1.00 21.72           O1-
ATOM    106  HA  ALA A 344      29.971  39.313  62.541  1.00  0.00           H
ATOM    107 1HB  ALA A 344      32.067  38.684  63.894  1.00  0.00           H
ATOM    108 2HB  ALA A 344      31.624  36.958  63.597  1.00  0.00           H
ATOM    109 3HB  ALA A 344      32.101  37.995  62.258  1.00  0.00           H
TER     110      ALA A 344
ATOM    111  CB  GLU C 354      29.993  31.962  64.767  1.00 21.18           C
ATOM    112  CG  GLU C 354      28.805  31.376  63.971  1.00 23.64           C
ATOM    113  CD  GLU C 354      28.313  32.334  62.896  1.00 20.69           C
ATOM    114  OE1 GLU C 354      28.232  33.576  63.231  1.00 20.78           O
ATOM    115  OE2 GLU C 354      28.014  31.873  61.768  1.00 18.76           O1-
ATOM    116 1HB  GLU C 354      29.655  32.459  65.680  1.00  0.00           H
ATOM    117 2HB  GLU C 354      30.468  32.731  64.147  1.00  0.00           H
ATOM    118 1HG  GLU C 354      29.048  30.435  63.477  1.00  0.00           H
ATOM    119 2HG  GLU C 354      27.959  31.168  64.634  1.00  0.00           H
ATOM    120  CB  ARG C 357      35.964  32.923  61.962  1.00 18.88           C
ATOM    121  CG  ARG C 357      35.313  34.152  62.605  1.00 20.08           C
ATOM    122  CD  ARG C 357      34.274  34.785  61.698  1.00 20.00           C
ATOM    123  NE  ARG C 357      33.215  33.868  61.385  1.00 18.39           N
ATOM    124  CZ  ARG C 357      32.000  34.297  60.878  1.00 22.39           C
ATOM    125  NH1 ARG C 357      31.830  35.655  60.810  1.00 18.62           N
ATOM    126  NH2 ARG C 357      31.055  33.480  60.554  1.00 17.23           N1+
ATOM    127 1HB  ARG C 357      36.463  33.203  61.030  1.00  0.00           H
ATOM    128 2HB  ARG C 357      35.218  32.177  61.712  1.00  0.00           H
ATOM    129 1HG  ARG C 357      34.833  33.893  63.555  1.00  0.00           H
ATOM    130 2HG  ARG C 357      36.048  34.937  62.800  1.00  0.00           H
ATOM    131 1HD  ARG C 357      33.835  35.640  62.213  1.00  0.00           H
ATOM    132 2HD  ARG C 357      34.781  35.186  60.806  1.00  0.00           H
ATOM    133  HE  ARG C 357      33.479  32.967  60.985  1.00  0.00           H
ATOM    134 1HH1 ARG C 357      30.984  35.965  60.347  1.00  0.00           H
ATOM    135 2HH1 ARG C 357      32.636  36.221  60.574  1.00  0.00           H
ATOM    136 1HH2 ARG C 357      29.541  33.995  60.524  1.00  0.00           H
ATOM    137 2HH2 ARG C 357      31.290  32.507  60.729  1.00  0.00           H
TER     138      ARG C 357
ATOM    139  CB  LYS D 317      20.699  27.317  52.819  1.00 17.10           C
ATOM    140  CG  LYS D 317      21.625  26.208  53.353  1.00 17.10           C
ATOM    141  CD  LYS D 317      23.105  26.348  52.983  1.00 17.07           C
ATOM    142  CE  LYS D 317      23.787  27.656  53.364  1.00 16.12           C
ATOM    143  NZ  LYS D 317      23.816  27.924  54.830  1.00 16.64           N1+
ATOM    144 1HB  LYS D 317      20.905  27.563  51.772  1.00  0.00           H
ATOM    145 2HB  LYS D 317      20.848  28.241  53.385  1.00  0.00           H
ATOM    146 1HG  LYS D 317      21.522  26.153  54.440  1.00  0.00           H
ATOM    147 2HG  LYS D 317      21.318  25.226  52.990  1.00  0.00           H
ATOM    148 1HD  LYS D 317      23.644  25.514  53.447  1.00  0.00           H
ATOM    149 2HD  LYS D 317      23.231  26.224  51.898  1.00  0.00           H
ATOM    150 1HE  LYS D 317      24.832  27.646  53.041  1.00  0.00           H
ATOM    151 2HE  LYS D 317      23.312  28.522  52.895  1.00  0.00           H
ATOM    152 1HZ  LYS D 317      24.780  28.411  55.009  1.00  0.00           H
ATOM    153 2HZ  LYS D 317      23.091  28.607  55.114  1.00  0.00           H
ATOM    154 3HZ  LYS D 317      23.709  27.060  55.404  1.00  0.00           H
TER     155      LYS D 317
HETATM  156 MN1  OEX S   1      25.255  35.277  60.533  1.00 19.15          Mn2+
HETATM  157 MN2  OEX S   1      27.546  35.030  62.071  1.00 21.11          Mn2+
HETATM  158 MN3  OEX S   1      27.304  33.039  59.941  1.00 21.29          Mn2+
HETATM  159 MN4  OEX S   1      27.394  33.354  57.242  1.00 22.30          Mn2+
HETATM  160 CA1  OEX S   1      28.168  36.235  58.966  1.00 23.36          Ca2+
HETATM  161  O1  OEX S   1      26.770  36.233  60.921  1.00 20.32           O1-
HETATM  162  O2  OEX S   1      28.614  34.401  60.478  1.00 23.42           O1-
HETATM  163  O3  OEX S   1      26.093  33.816  61.239  1.00 21.66           O1-
HETATM  164  O4  OEX S   1      28.337  32.521  58.563  1.00 24.66           O1-
HETATM  165  O5  OEX S   1      26.599  34.475  58.419  1.00 21.80           O1-
HETATM  166  OH1 OEX S   1      28.260  31.842  55.919  1.00 16.88           O
HETATM  167  H11 OEX S   1      29.181  32.057  55.704  1.00  0.00           H
HETATM  168  H12 OEX S   1      28.306  30.974  56.409  1.00  0.00           H
HETATM  169  OH2 OEX S   1      26.465  34.019  55.443  1.00 25.78           O
HETATM  170  H21 OEX S   1      26.997  34.527  54.802  1.00  0.00           H
HETATM  171  H22 OEX S   1      26.071  33.230  54.997  1.00  0.00           H
HETATM  172  OH3 OEX S   1      27.777  37.140  56.613  1.00 24.51           O
HETATM  173  H31 OEX S   1      26.887  37.523  56.591  1.00  0.00           H
HETATM  174  H32 OEX S   1      27.781  36.473  55.900  1.00  0.00           H
HETATM  175  OH4 OEX S   1      28.223  38.710  59.034  1.00 20.94           O
HETATM  176  H41 OEX S   1      28.304  39.220  58.217  1.00  0.00           H
HETATM  177  H42 OEX S   1      29.027  38.839  59.571  1.00  0.00           H
HETATM  178 CL   CL  3   3      22.102  30.498  55.497  1.00 19.23          Cl1-
HETATM  179  O   HOH 2  15      25.732  39.150  56.151  1.00 19.80           O
HETATM  180  H1  HOH 2  15      25.484  38.828  57.065  1.00  0.00           H
HETATM  181  H2  HOH 2  15      26.616  39.538  56.284  1.00  0.00           H
HETATM  182  O   HOH 2  34      30.414  30.945  58.656  1.00 19.59           O
HETATM  183  H1  HOH 2  34      29.794  31.723  58.687  1.00  0.00           H
HETATM  184  H2  HOH 2  34      29.862  30.304  58.137  1.00  0.00           H
HETATM  185  O   HOH 2  42      25.267  31.693  54.747  1.00 20.85           O
HETATM  186  H1  HOH 2  42      25.213  31.631  55.739  1.00  0.00           H
HETATM  187  H2  HOH 2  42      24.366  31.592  54.397  1.00  0.00           H
HETATM  188  O   HOH 2  61      30.760  28.253  62.565  1.00 21.10           O
HETATM  189  H1  HOH 2  61      30.214  28.879  62.024  1.00  0.00           H
HETATM  190  H2  HOH 2  61      30.838  27.512  61.935  1.00  0.00           H
HETATM  191  O   HOH 2 129      25.800  37.938  53.788  1.00 19.95           O
HETATM  192  H1  HOH 2 129      24.925  37.685  53.468  1.00  0.00           H
HETATM  193  H2  HOH 2 129      25.674  38.333  54.691  1.00  0.00           H
HETATM  194  O   HOH 2 148      27.620  36.040  54.051  1.00 23.32           O
HETATM  195  H1  HOH 2 148      26.943  36.742  53.867  1.00  0.00           H
HETATM  196  H2  HOH 2 148      28.465  36.334  53.681  1.00  0.00           H
HETATM  197  O   HOH 2 697      29.365  29.720  60.848  1.00 24.66           O
HETATM  198  H1  HOH 2 697      28.715  30.376  61.176  1.00  0.00           H
HETATM  199  H2  HOH 2 697      29.840  30.189  60.122  1.00  0.00           H
HETATM  200  O   HOH 2 881      26.119  29.055  54.836  1.00 17.15           O
HETATM  201  H1  HOH 2 881      25.987  30.028  54.806  1.00  0.00           H
HETATM  202  H2  HOH 2 881      26.606  28.807  55.681  1.00  0.00           H
ENDMDL
MODEL 13
ATOM      1  CB  ASP A  61      28.887  27.413  58.492  1.00 17.73           C
ATOM      2  CG  ASP A  61      28.215  28.374  57.477  1.00 17.40           C
ATOM      3  OD1 ASP A  61      28.795  29.471  57.182  1.00 16.03           O
ATOM      4  OD2 ASP A  61      27.115  28.014  56.990  1.00 16.49           O1-
ATOM      5 1HB  ASP A  61      28.317  26.486  58.554  1.00  0.00           H
ATOM      6 2HB  ASP A  61      28.879  27.917  59.464  1.00  0.00           H
ATOM      7  CB  TYR A 161      31.711  41.573  52.672  1.00 20.53           C
ATOM      8  CG  TYR A 161      30.620  41.251  53.652  1.00 18.60           C
ATOM      9  CD1 TYR A 161      30.202  39.941  53.895  1.00 18.04           C
ATOM     10  CE1 TYR A 161      29.294  39.654  54.907  1.00 19.29           C
ATOM     11  CZ  TYR A 161      28.833  40.694  55.728  1.00 20.60           C
ATOM     12  OH  TYR A 161      28.043  40.385  56.772  1.00 19.17           O
ATOM     13  CD2 TYR A 161      30.089  42.283  54.428  1.00 19.52           C
ATOM     14  CE2 TYR A 161      29.228  42.020  55.485  1.00 18.59           C
ATOM     15 1HB  TYR A 161      31.482  42.521  52.167  1.00  0.00           H
ATOM     16 2HB  TYR A 161      31.806  40.822  51.887  1.00  0.00           H
ATOM     17  HD1 TYR A 161      30.616  39.139  53.295  1.00  0.00           H
ATOM     18  HE1 TYR A 161      28.944  38.647  55.111  1.00  0.00           H
ATOM     19  HH  TYR A 161      27.499  41.208  57.111  1.00  0.00           H
ATOM     20  HD2 TYR A 161      30.346  43.312  54.178  1.00  0.00           H
ATOM     21  HE2 TYR A 161      28.837  42.820  56.101  1.00  0.00           H
ATOM     22  CB  ASP A 170      30.972  35.940  55.739  1.00 20.48           C
ATOM     23  CG  ASP A 170      30.096  35.584  56.949  1.00 22.09           C
ATOM     24  OD1 ASP A 170      29.084  34.864  56.774  1.00 20.51           O
ATOM     25  OD2 ASP A 170      30.378  36.203  58.020  1.00 23.06           O1-
ATOM     26 1HB  ASP A 170      32.009  36.063  56.068  1.00  0.00           H
ATOM     27 2HB  ASP A 170      30.632  36.949  55.485  1.00  0.00           H
ATOM     28  CB  ASN A 181      22.304  31.995  50.434  1.00 16.81           C
ATOM     29  CG  ASN A 181      22.528  31.469  51.865  1.00 16.71           C
ATOM     30  OD1 ASN A 181      23.645  31.547  52.376  1.00 19.86           O
ATOM     31  ND2 ASN A 181      21.466  30.893  52.463  1.00 16.47           N
ATOM     32 1HB  ASN A 181      21.747  31.257  49.847  1.00  0.00           H
ATOM     33 2HB  ASN A 181      23.301  32.105  50.011  1.00  0.00           H
ATOM     34 1HD2 ASN A 181      21.536  30.726  53.474  1.00  0.00           H
ATOM     35 2HD2 ASN A 181      20.558  30.928  52.007  1.00  0.00           H
ATOM     36  CB  GLU A 189      23.812  40.468  59.103  1.00 19.37           C
ATOM     37  CG  GLU A 189      23.637  39.057  59.671  1.00 20.48           C
ATOM     38  CD  GLU A 189      24.604  37.944  59.300  1.00 19.06           C
ATOM     39  OE1 GLU A 189      25.591  38.110  58.541  1.00 23.90           O
ATOM     40  OE2 GLU A 189      24.260  36.855  59.852  1.00 18.98           O1-
ATOM     41 1HB  GLU A 189      23.852  40.475  58.011  1.00  0.00           H
ATOM     42 2HB  GLU A 189      24.753  40.895  59.466  1.00  0.00           H
ATOM     43 1HG  GLU A 189      23.676  39.091  60.766  1.00  0.00           H
ATOM     44 2HG  GLU A 189      22.656  38.635  59.439  1.00  0.00           H
ATOM     45  CB  HIS A 190      23.928  44.885  57.103  1.00 21.11           C
ATOM     46  ND1 HIS A 190      26.130  44.373  58.213  1.00 22.49           N
ATOM     47  CG  HIS A 190      25.117  44.012  57.345  1.00 19.59           C
ATOM     48  CE1 HIS A 190      27.027  43.369  58.248  1.00 23.26           C
ATOM     49  NE2 HIS A 190      26.656  42.389  57.449  1.00 21.16           N
ATOM     50  CD2 HIS A 190      25.470  42.772  56.877  1.00 20.12           C
ATOM     51 1HB  HIS A 190      23.466  44.593  56.156  1.00  0.00           H
ATOM     52 2HB  HIS A 190      24.259  45.923  57.012  1.00  0.00           H
ATOM     53  HD1 HIS A 190      26.182  45.268  58.708  1.00  0.00           H
ATOM     54  HE1 HIS A 190      27.927  43.392  58.836  1.00  0.00           H
ATOM     55  HD2 HIS A 190      24.958  42.126  56.188  1.00  0.00           H
ATOM     56  CB  ASN A 298      24.013  48.219  60.045  1.00 19.52           C
ATOM     57  CG  ASN A 298      25.079  47.120  60.104  1.00 21.29           C
ATOM     58  OD1 ASN A 298      25.771  46.861  59.104  1.00 23.14           O
ATOM     59  ND2 ASN A 298      25.244  46.479  61.260  1.00 22.17           N
ATOM     60 1HB  ASN A 298      23.838  48.633  61.032  1.00  0.00           H
ATOM     61 2HB  ASN A 298      23.074  47.760  59.740  1.00  0.00           H
ATOM     62 1HD2 ASN A 298      25.801  45.611  61.277  1.00  0.00           H
ATOM     63 2HD2 ASN A 298      24.586  46.533  62.037  1.00  0.00           H
ATOM     64  CB  HIS A 332      20.739  32.610  58.483  1.00 17.83           C
ATOM     65  ND1 HIS A 332      21.456  33.819  60.612  1.00 15.04           N
ATOM     66  CG  HIS A 332      21.703  33.337  59.337  1.00 17.20           C
ATOM     67  CE1 HIS A 332      22.598  34.354  61.085  1.00 19.06           C
ATOM     68  NE2 HIS A 332      23.555  34.260  60.175  1.00 16.81           N
ATOM     69  CD2 HIS A 332      23.020  33.619  59.086  1.00 16.82           C
ATOM     70 1HB  HIS A 332      21.257  32.372  57.550  1.00  0.00           H
ATOM     71 2HB  HIS A 332      19.875  33.226  58.226  1.00  0.00           H
ATOM     72  HD1 HIS A 332      20.599  33.744  61.155  1.00  0.00           H
ATOM     73  HE1 HIS A 332      22.717  34.804  62.057  1.00  0.00           H
ATOM     74  HD2 HIS A 332      23.615  33.393  58.216  1.00  0.00           H
ATOM     75  CB  GLU A 333      24.372  29.558  59.789  1.00 17.03           C
ATOM     76  CG  GLU A 333      24.882  29.970  58.398  1.00 16.65           C
ATOM     77  CD  GLU A 333      25.781  31.182  58.425  1.00 16.89           C
ATOM     78  OE1 GLU A 333      26.403  31.447  59.496  1.00 18.21           O
ATOM     79  OE2 GLU A 333      25.857  31.858  57.349  1.00 16.41           O1-
ATOM     80 1HB  GLU A 333      24.189  30.436  60.407  1.00  0.00           H
ATOM     81 2HB  GLU A 333      25.132  28.960  60.294  1.00  0.00           H
ATOM     82 1HG  GLU A 333      25.468  29.159  57.948  1.00  0.00           H
ATOM     83 2HG  GLU A 333      24.095  30.208  57.679  1.00  0.00           H
ATOM     84  CB  HIS A 337      24.501  30.795  66.627  1.00 17.11           C
ATOM     85  CD2 HIS A 337      25.350  32.369  64.626  1.00 17.22           C
ATOM     86  CG  HIS A 337      24.578  31.416  65.253  1.00 18.51           C
ATOM     87  NE2 HIS A 337      24.978  32.480  63.302  1.00 20.26           N
ATOM     88  ND1 HIS A 337      23.721  30.976  64.262  1.00 19.42           N1+
ATOM     89  CE1 HIS A 337      24.000  31.617  63.113  1.00 17.88           C
ATOM     90 1HB  HIS A 337      23.475  30.478  66.819  1.00  0.00           H
ATOM     91 2HB  HIS A 337      24.752  31.542  67.386  1.00  0.00           H
ATOM     92  HD2 HIS A 337      26.145  32.984  65.005  1.00  0.00           H
ATOM     93  HE2 HIS A 337      25.643  33.207  62.065  1.00  0.00           H
ATOM     94  HD1 HIS A 337      23.087  30.178  64.382  1.00  0.00           H
ATOM     95  HE1 HIS A 337      23.480  31.434  62.189  1.00  0.00           H
ATOM     96  CB  ASP A 342      24.555  36.508  64.911  1.00 19.55           C
ATOM     97  CG  ASP A 342      25.245  35.967  63.624  1.00 19.85           C
ATOM     98  OD1 ASP A 342      26.502  35.706  63.666  1.00 19.87           O
ATOM     99  OD2 ASP A 342      24.495  35.795  62.640  1.00 20.21           O1-
ATOM    100 1HB  ASP A 342      23.869  35.720  65.236  1.00  0.00           H
ATOM    101 2HB  ASP A 342      23.948  37.364  64.624  1.00  0.00           H
ATOM    102  CA  ALA A 344      30.147  38.326  63.005  1.00 21.26           C
ATOM    103  C   ALA A 344      29.655  37.255  62.061  1.00 20.63           C
ATOM    104  O   ALA A 344      29.746  37.464  60.822  1.00 22.90           O
ATOM    105  CB  ALA A 344      31.607  38.025  63.270  1.00 20.45           C
ATOM    106  OXT ALA A 344      29.279  36.202  62.642  1.00 21.72           O1-
ATOM    107  HA  ALA A 344      29.972  39.291  62.531  1.00  0.00           H
ATOM    108 1HB  ALA A 344      32.076  38.723  63.971  1.00  0.00           H
ATOM    109 2HB  ALA A 344      31.658  36.998  63.643  1.00  0.00           H
ATOM    110 3HB  ALA A 344      32.158  38.082  62.327  1.00  0.00           H
TER     111      ALA A 344
ATOM    112  CB  GLU C 354      29.989  31.960  64.792  1.00 21.18           C
ATOM    113  CG  GLU C 354      28.770  31.352  64.066  1.00 23.64           C
ATOM    114  CD  GLU C 354      28.301  32.294  62.969  1.00 20.69           C
ATOM    115  OE1 GLU C 354      28.210  33.517  63.308  1.00 20.78           O
ATOM    116  OE2 GLU C 354      28.059  31.816  61.827  1.00 18.76           O1-
ATOM    117 1HB  GLU C 354      29.693  32.481  65.705  1.00  0.00           H
ATOM    118 2HB  GLU C 354      30.440  32.711  64.136  1.00  0.00           H
ATOM    119 1HG  GLU C 354      28.976  30.380  63.614  1.00  0.00           H
ATOM    120 2HG  GLU C 354      27.939  31.207  64.763  1.00  0.00           H
ATOM    121  CB  ARG C 357      35.953  32.907  61.946  1.00 18.88           C
ATOM    122  CG  ARG C 357      35.160  34.057  62.593  1.00 20.08           C
ATOM    123  CD  ARG C 357      34.154  34.739  61.663  1.00 20.00           C
ATOM    124  NE  ARG C 357      33.070  33.873  61.225  1.00 18.39           N
ATOM    125  CZ  ARG C 357      32.050  34.337  60.438  1.00 22.39           C
ATOM    126  NH1 ARG C 357      31.862  35.642  60.309  1.00 18.62           N
ATOM    127  NH2 ARG C 357      31.281  33.476  59.780  1.00 17.23           N1+
ATOM    128 1HB  ARG C 357      36.486  33.275  61.065  1.00  0.00           H
ATOM    129 2HB  ARG C 357      35.299  32.116  61.602  1.00  0.00           H
ATOM    130 1HG  ARG C 357      34.635  33.728  63.494  1.00  0.00           H
ATOM    131 2HG  ARG C 357      35.836  34.860  62.896  1.00  0.00           H
ATOM    132 1HD  ARG C 357      33.722  35.574  62.218  1.00  0.00           H
ATOM    133 2HD  ARG C 357      34.689  35.175  60.809  1.00  0.00           H
ATOM    134  HE  ARG C 357      33.332  32.916  60.978  1.00  0.00           H
ATOM    135 1HH1 ARG C 357      31.094  35.985  59.735  1.00  0.00           H
ATOM    136 2HH1 ARG C 357      32.400  36.314  60.831  1.00  0.00           H
ATOM    137 1HH2 ARG C 357      30.309  33.689  59.494  1.00  0.00           H
ATOM    138 2HH2 ARG C 357      31.479  32.483  59.802  1.00  0.00           H
TER     139      ARG C 357
ATOM    140  CB  LYS D 317      20.698  27.317  52.818  1.00 17.10           C
ATOM    141  CG  LYS D 317      21.624  26.210  53.352  1.00 17.10           C
ATOM    142  CD  LYS D 317      23.105  26.372  52.997  1.00 17.07           C
ATOM    143  CE  LYS D 317      23.754  27.693  53.385  1.00 16.12           C
ATOM    144  NZ  LYS D 317      23.765  27.957  54.856  1.00 16.64           N1+
ATOM    145 1HB  LYS D 317      20.904  27.562  51.772  1.00  0.00           H
ATOM    146 2HB  LYS D 317      20.846  28.244  53.382  1.00  0.00           H
ATOM    147 1HG  LYS D 317      21.511  26.144  54.438  1.00  0.00           H
ATOM    148 2HG  LYS D 317      21.327  25.229  52.979  1.00  0.00           H
ATOM    149 1HD  LYS D 317      23.655  25.547  53.462  1.00  0.00           H
ATOM    150 2HD  LYS D 317      23.242  26.253  51.912  1.00  0.00           H
ATOM    151 1HE  LYS D 317      24.803  27.708  53.075  1.00  0.00           H
ATOM    152 2HE  LYS D 317      23.265  28.550  52.914  1.00  0.00           H
ATOM    153 1HZ  LYS D 317      24.733  28.422  55.041  1.00  0.00           H
ATOM    154 2HZ  LYS D 317      23.050  28.647  55.143  1.00  0.00           H
ATOM    155 3HZ  LYS D 317      23.651  27.088  55.422  1.00  0.00           H
TER     156      LYS D 317
HETATM  157 MN1  OEX S   1      25.347  35.254  60.358  1.00 19.15          Mn2+
HETATM  158 MN2  OEX S   1      27.619  35.056  62.097  1.00 21.11          Mn2+
HETATM  159 MN3  OEX S   1      27.474  33.086  60.026  1.00 21.29          Mn2+
HETATM  160 MN4  OEX S   1      27.263  33.507  57.168  1.00 22.30          Mn2+
HETATM  161 CA1  OEX S   1      28.071  36.289  59.017  1.00 23.36          Ca2+
HETATM  162  O1  OEX S   1      26.741  36.252  60.929  1.00 20.32           O1-
HETATM  163  O2  OEX S   1      28.572  34.411  60.662  1.00 23.42           O1-
HETATM  164  O3  OEX S   1      26.098  33.705  61.300  1.00 21.66           O1-
HETATM  165  O4  OEX S   1      28.743  32.824  58.625  1.00 24.66           O1-
HETATM  166  O5  OEX S   1      26.457  34.561  58.719  1.00 21.80           O1-
HETATM  167  HO4 OEX S   1      29.208  31.963  58.610  1.00  0.00           H
HETATM  168  OH1 OEX S   1      28.230  31.823  55.825  1.00 16.88           O
HETATM  169  H11 OEX S   1      29.150  32.017  55.594  1.00  0.00           H
HETATM  170  H12 OEX S   1      28.265  30.961  56.306  1.00  0.00           H
HETATM  171  OH2 OEX S   1      26.326  34.086  55.226  1.00 25.78           O
HETATM  172  H21 OEX S   1      26.922  34.535  54.601  1.00  0.00           H
HETATM  173  H22 OEX S   1      25.998  33.243  54.836  1.00  0.00           H
HETATM  174  OH3 OEX S   1      27.720  37.193  56.644  1.00 24.51           O
HETATM  175  H31 OEX S   1      26.820  37.550  56.610  1.00  0.00           H
HETATM  176  H32 OEX S   1      27.768  36.555  55.904  1.00  0.00           H
HETATM  177  OH4 OEX S   1      28.258  38.749  59.108  1.00 20.94           O
HETATM  178  H41 OEX S   1      28.332  39.201  58.254  1.00  0.00           H
HETATM  179  H42 OEX S   1      29.113  38.811  59.575  1.00  0.00           H
HETATM  180 CL   CL  3   3      22.124  30.600  55.630  1.00 19.23          Cl1-
HETATM  181  O   HOH 2  15      25.705  39.181  56.210  1.00 19.80           O
HETATM  182  H1  HOH 2  15      25.481  38.847  57.129  1.00  0.00           H
HETATM  183  H2  HOH 2  15      26.602  39.541  56.321  1.00  0.00           H
HETATM  184  O   HOH 2  34      30.442  30.707  58.736  1.00 19.59           O
HETATM  185  H1  HOH 2  34      29.889  30.166  58.102  1.00  0.00           H
HETATM  186  H2  HOH 2  34      30.121  30.358  59.609  1.00  0.00           H
HETATM  187  O   HOH 2  42      25.234  31.652  54.779  1.00 20.85           O
HETATM  188  H1  HOH 2  42      25.210  31.638  55.769  1.00  0.00           H
HETATM  189  H2  HOH 2  42      24.319  31.558  54.465  1.00  0.00           H
HETATM  190  O   HOH 2  61      30.777  28.152  62.592  1.00 21.10           O
HETATM  191  H1  HOH 2  61      30.337  27.660  63.312  1.00  0.00           H
HETATM  192  H2  HOH 2  61      30.799  27.522  61.840  1.00  0.00           H
HETATM  193  O   HOH 2 129      25.776  37.978  53.822  1.00 19.95           O
HETATM  194  H1  HOH 2 129      24.910  37.684  53.514  1.00  0.00           H
HETATM  195  H2  HOH 2 129      25.644  38.358  54.730  1.00  0.00           H
HETATM  196  O   HOH 2 148      27.655  36.138  54.067  1.00 23.32           O
HETATM  197  H1  HOH 2 148      26.961  36.819  53.873  1.00  0.00           H
HETATM  198  H2  HOH 2 148      28.485  36.427  53.659  1.00  0.00           H
HETATM  199  O   HOH 2 697      29.282  29.672  60.860  1.00 24.66           O
HETATM  200  H1  HOH 2 697      28.702  30.385  61.225  1.00  0.00           H
HETATM  201  H2  HOH 2 697      29.749  29.272  61.614  1.00  0.00           H
HETATM  202  O   HOH 2 881      26.098  29.046  54.823  1.00 17.15           O
HETATM  203  H1  HOH 2 881      25.959  30.020  54.792  1.00  0.00           H
HETATM  204  H2  HOH 2 881      26.589  28.809  55.662  1.00  0.00           H
ENDMDL
MODEL 14
ATOM      1  CB  ASP A  61      28.887  27.415  58.492  1.00 17.73           C
ATOM      2  CG  ASP A  61      28.215  28.369  57.470  1.00 17.40           C
ATOM      3  OD1 ASP A  61      28.790  29.464  57.167  1.00 16.03           O
ATOM      4  OD2 ASP A  61      27.118  27.997  56.981  1.00 16.49           O1-
ATOM      5 1HB  ASP A  61      28.316  26.489  58.560  1.00  0.00           H
ATOM      6 2HB  ASP A  61      28.879  27.926  59.461  1.00  0.00           H
ATOM      7  CB  TYR A 161      31.711  41.574  52.670  1.00 20.53           C
ATOM      8  CG  TYR A 161      30.618  41.258  53.648  1.00 18.60           C
ATOM      9  CD1 TYR A 161      30.201  39.948  53.898  1.00 18.04           C
ATOM     10  CE1 TYR A 161      29.295  39.667  54.912  1.00 19.29           C
ATOM     11  CZ  TYR A 161      28.836  40.712  55.731  1.00 20.60           C
ATOM     12  OH  TYR A 161      28.053  40.405  56.776  1.00 19.17           O
ATOM     13  CD2 TYR A 161      30.088  42.295  54.420  1.00 19.52           C
ATOM     14  CE2 TYR A 161      29.229  42.037  55.479  1.00 18.59           C
ATOM     15 1HB  TYR A 161      31.487  42.522  52.162  1.00  0.00           H
ATOM     16 2HB  TYR A 161      31.806  40.821  51.887  1.00  0.00           H
ATOM     17  HD1 TYR A 161      30.614  39.143  53.303  1.00  0.00           H
ATOM     18  HE1 TYR A 161      28.942  38.662  55.126  1.00  0.00           H
ATOM     19  HH  TYR A 161      27.492  41.224  57.115  1.00  0.00           H
ATOM     20  HD2 TYR A 161      30.349  43.322  54.166  1.00  0.00           H
ATOM     21  HE2 TYR A 161      28.839  42.840  56.094  1.00  0.00           H
ATOM     22  CB  ASP A 170      30.977  35.945  55.735  1.00 20.48           C
ATOM     23  CG  ASP A 170      30.097  35.590  56.944  1.00 22.09           C
ATOM     24  OD1 ASP A 170      29.086  34.870  56.760  1.00 20.51           O
ATOM     25  OD2 ASP A 170      30.382  36.209  58.012  1.00 23.06           O1-
ATOM     26 1HB  ASP A 170      32.015  36.065  56.064  1.00  0.00           H
ATOM     27 2HB  ASP A 170      30.640  36.954  55.480  1.00  0.00           H
ATOM     28  CB  ASN A 181      22.309  31.998  50.409  1.00 16.81           C
ATOM     29  CG  ASN A 181      22.524  31.440  51.827  1.00 16.71           C
ATOM     30  OD1 ASN A 181      23.636  31.511  52.345  1.00 19.86           O
ATOM     31  ND2 ASN A 181      21.458  30.840  52.391  1.00 16.47           N
ATOM     32 1HB  ASN A 181      21.759  31.269  49.803  1.00  0.00           H
ATOM     33 2HB  ASN A 181      23.309  32.118  49.998  1.00  0.00           H
ATOM     34 1HD2 ASN A 181      21.516  30.651  53.402  1.00  0.00           H
ATOM     35 2HD2 ASN A 181      20.555  30.897  51.928  1.00  0.00           H
ATOM     36  CB  GLU A 189      23.810  40.460  59.109  1.00 19.37           C
ATOM     37  CG  GLU A 189      23.633  39.042  59.665  1.00 20.48           C
ATOM     38  CD  GLU A 189      24.602  37.928  59.280  1.00 19.06           C
ATOM     39  OE1 GLU A 189      25.582  38.113  58.514  1.00 23.90           O
ATOM     40  OE2 GLU A 189      24.275  36.836  59.828  1.00 18.98           O1-
ATOM     41 1HB  GLU A 189      23.858  40.471  58.017  1.00  0.00           H
ATOM     42 2HB  GLU A 189      24.751  40.884  59.476  1.00  0.00           H
ATOM     43 1HG  GLU A 189      23.664  39.066  60.760  1.00  0.00           H
ATOM     44 2HG  GLU A 189      22.651  38.623  59.429  1.00  0.00           H
ATOM     45  CB  HIS A 190      23.930  44.886  57.104  1.00 21.11           C
ATOM     46  ND1 HIS A 190      26.120  44.356  58.233  1.00 22.49           N
ATOM     47  CG  HIS A 190      25.118  44.011  57.345  1.00 19.59           C
ATOM     48  CE1 HIS A 190      27.010  43.347  58.274  1.00 23.26           C
ATOM     49  NE2 HIS A 190      26.647  42.382  57.453  1.00 21.16           N
ATOM     50  CD2 HIS A 190      25.473  42.776  56.866  1.00 20.12           C
ATOM     51 1HB  HIS A 190      23.468  44.595  56.156  1.00  0.00           H
ATOM     52 2HB  HIS A 190      24.260  45.925  57.015  1.00  0.00           H
ATOM     53  HD1 HIS A 190      26.168  45.241  58.741  1.00  0.00           H
ATOM     54  HE1 HIS A 190      27.891  43.345  58.891  1.00  0.00           H
ATOM     55  HD2 HIS A 190      24.969  42.138  56.164  1.00  0.00           H
ATOM     56  CB  ASN A 298      24.014  48.218  60.045  1.00 19.52           C
ATOM     57  CG  ASN A 298      25.078  47.113  60.100  1.00 21.29           C
ATOM     58  OD1 ASN A 298      25.772  46.862  59.100  1.00 23.14           O
ATOM     59  ND2 ASN A 298      25.229  46.453  61.246  1.00 22.17           N
ATOM     60 1HB  ASN A 298      23.842  48.630  61.034  1.00  0.00           H
ATOM     61 2HB  ASN A 298      23.074  47.761  59.742  1.00  0.00           H
ATOM     62 1HD2 ASN A 298      25.776  45.574  61.256  1.00  0.00           H
ATOM     63 2HD2 ASN A 298      24.575  46.509  62.026  1.00  0.00           H
ATOM     64  CB  HIS A 332      20.734  32.615  58.494  1.00 17.83           C
ATOM     65  ND1 HIS A 332      21.432  33.781  60.660  1.00 15.04           N
ATOM     66  CG  HIS A 332      21.680  33.347  59.369  1.00 17.20           C
ATOM     67  CE1 HIS A 332      22.572  34.311  61.145  1.00 19.06           C
ATOM     68  NE2 HIS A 332      23.524  34.265  60.228  1.00 16.81           N
ATOM     69  CD2 HIS A 332      22.990  33.658  59.122  1.00 16.82           C
ATOM     70 1HB  HIS A 332      21.271  32.389  57.567  1.00  0.00           H
ATOM     71 2HB  HIS A 332      19.867  33.222  58.223  1.00  0.00           H
ATOM     72  HD1 HIS A 332      20.588  33.652  61.217  1.00  0.00           H
ATOM     73  HE1 HIS A 332      22.688  34.723  62.133  1.00  0.00           H
ATOM     74  HD2 HIS A 332      23.587  33.472  58.242  1.00  0.00           H
ATOM     75  CB  GLU A 333      24.371  29.556  59.783  1.00 17.03           C
ATOM     76  CG  GLU A 333      24.863  29.970  58.385  1.00 16.65           C
ATOM     77  CD  GLU A 333      25.755  31.188  58.406  1.00 16.89           C
ATOM     78  OE1 GLU A 333      26.343  31.483  59.480  1.00 18.21           O
ATOM     79  OE2 GLU A 333      25.852  31.838  57.310  1.00 16.41           O1-
ATOM     80 1HB  GLU A 333      24.194  30.429  60.410  1.00  0.00           H
ATOM     81 2HB  GLU A 333      25.136  28.956  60.276  1.00  0.00           H
ATOM     82 1HG  GLU A 333      25.446  29.162  57.926  1.00  0.00           H
ATOM     83 2HG  GLU A 333      24.070  30.208  57.670  1.00  0.00           H
ATOM     84  CB  HIS A 337      24.536  30.821  66.615  1.00 17.11           C
ATOM     85  CD2 HIS A 337      25.479  32.320  64.630  1.00 17.22           C
ATOM     86  CG  HIS A 337      24.609  31.428  65.228  1.00 18.51           C
ATOM     87  NE2 HIS A 337      25.068  32.443  63.321  1.00 20.26           N
ATOM     88  ND1 HIS A 337      23.682  31.031  64.289  1.00 19.42           N
ATOM     89  CE1 HIS A 337      23.991  31.645  63.166  1.00 17.88           C
ATOM     90 1HB  HIS A 337      23.504  30.516  66.788  1.00  0.00           H
ATOM     91 2HB  HIS A 337      24.793  31.558  67.385  1.00  0.00           H
ATOM     92  HD2 HIS A 337      26.331  32.872  64.978  1.00  0.00           H
ATOM     93  HE2 HIS A 337      25.500  33.001  62.553  1.00  0.00           H
ATOM     94  HE1 HIS A 337      23.463  31.541  62.232  1.00  0.00           H
ATOM     95  CB  ASP A 342      24.550  36.504  64.919  1.00 19.55           C
ATOM     96  CG  ASP A 342      25.244  35.972  63.629  1.00 19.85           C
ATOM     97  OD1 ASP A 342      26.510  35.757  63.660  1.00 19.87           O
ATOM     98  OD2 ASP A 342      24.484  35.780  62.660  1.00 20.21           O1-
ATOM     99 1HB  ASP A 342      23.881  35.702  65.245  1.00  0.00           H
ATOM    100 2HB  ASP A 342      23.928  37.353  64.638  1.00  0.00           H
ATOM    101  CA  ALA A 344      30.151  38.345  63.008  1.00 21.26           C
ATOM    102  C   ALA A 344      29.682  37.265  62.061  1.00 20.63           C
ATOM    103  O   ALA A 344      29.790  37.483  60.825  1.00 22.90           O
ATOM    104  CB  ALA A 344      31.613  38.055  63.281  1.00 20.45           C
ATOM    105  OXT ALA A 344      29.322  36.208  62.642  1.00 21.72           O1-
ATOM    106  HA  ALA A 344      29.963  39.308  62.533  1.00  0.00           H
ATOM    107 1HB  ALA A 344      32.080  38.747  63.990  1.00  0.00           H
ATOM    108 2HB  ALA A 344      31.664  37.024  63.642  1.00  0.00           H
ATOM    109 3HB  ALA A 344      32.164  38.124  62.339  1.00  0.00           H
TER     110      ALA A 344
ATOM    111  CB  GLU C 354      29.984  31.951  64.772  1.00 21.18           C
ATOM    112  CG  GLU C 354      28.806  31.345  63.977  1.00 23.64           C
ATOM    113  CD  GLU C 354      28.338  32.312  62.895  1.00 20.69           C
ATOM    114  OE1 GLU C 354      28.241  33.528  63.260  1.00 20.78           O
ATOM    115  OE2 GLU C 354      28.091  31.856  61.746  1.00 18.76           O1-
ATOM    116 1HB  GLU C 354      29.641  32.445  65.684  1.00  0.00           H
ATOM    117 2HB  GLU C 354      30.447  32.727  64.152  1.00  0.00           H
ATOM    118 1HG  GLU C 354      29.052  30.395  63.499  1.00  0.00           H
ATOM    119 2HG  GLU C 354      27.953  31.151  64.635  1.00  0.00           H
ATOM    120  CB  ARG C 357      35.951  32.904  61.943  1.00 18.88           C
ATOM    121  CG  ARG C 357      35.146  34.052  62.582  1.00 20.08           C
ATOM    122  CD  ARG C 357      34.117  34.709  61.654  1.00 20.00           C
ATOM    123  NE  ARG C 357      33.021  33.833  61.263  1.00 18.39           N
ATOM    124  CZ  ARG C 357      31.990  34.286  60.475  1.00 22.39           C
ATOM    125  NH1 ARG C 357      31.811  35.592  60.331  1.00 18.62           N
ATOM    126  NH2 ARG C 357      31.209  33.433  59.829  1.00 17.23           N1+
ATOM    127 1HB  ARG C 357      36.484  33.272  61.062  1.00  0.00           H
ATOM    128 2HB  ARG C 357      35.302  32.109  61.599  1.00  0.00           H
ATOM    129 1HG  ARG C 357      34.634  33.728  63.491  1.00  0.00           H
ATOM    130 2HG  ARG C 357      35.817  34.867  62.868  1.00  0.00           H
ATOM    131 1HD  ARG C 357      33.699  35.556  62.202  1.00  0.00           H
ATOM    132 2HD  ARG C 357      34.630  35.132  60.779  1.00  0.00           H
ATOM    133  HE  ARG C 357      33.290  32.881  61.004  1.00  0.00           H
ATOM    134 1HH1 ARG C 357      31.024  35.933  59.780  1.00  0.00           H
ATOM    135 2HH1 ARG C 357      32.283  36.261  60.916  1.00  0.00           H
ATOM    136 1HH2 ARG C 357      30.234  33.670  59.562  1.00  0.00           H
ATOM    137 2HH2 ARG C 357      31.405  32.439  59.809  1.00  0.00           H
TER     138      ARG C 357
ATOM    139  CB  LYS D 317      20.699  27.316  52.818  1.00 17.10           C
ATOM    140  CG  LYS D 317      21.624  26.204  53.346  1.00 17.10           C
ATOM    141  CD  LYS D 317      23.103  26.348  52.977  1.00 17.07           C
ATOM    142  CE  LYS D 317      23.777  27.659  53.361  1.00 16.12           C
ATOM    143  NZ  LYS D 317      23.799  27.924  54.827  1.00 16.64           N1+
ATOM    144 1HB  LYS D 317      20.904  27.567  51.773  1.00  0.00           H
ATOM    145 2HB  LYS D 317      20.850  28.237  53.388  1.00  0.00           H
ATOM    146 1HG  LYS D 317      21.522  26.145  54.433  1.00  0.00           H
ATOM    147 2HG  LYS D 317      21.317  25.223  52.980  1.00  0.00           H
ATOM    148 1HD  LYS D 317      23.646  25.516  53.441  1.00  0.00           H
ATOM    149 2HD  LYS D 317      23.230  26.225  51.892  1.00  0.00           H
ATOM    150 1HE  LYS D 317      24.823  27.656  53.041  1.00  0.00           H
ATOM    151 2HE  LYS D 317      23.298  28.523  52.892  1.00  0.00           H
ATOM    152 1HZ  LYS D 317      24.773  28.400  55.006  1.00  0.00           H
ATOM    153 2HZ  LYS D 317      23.079  28.613  55.108  1.00  0.00           H
ATOM    154 3HZ  LYS D 317      23.686  27.060  55.400  1.00  0.00           H
TER     155      LYS D 317
HETATM  156 MN1  OEX S   1      25.355  35.217  60.370  1.00 19.15          Mn2+
HETATM  157 MN2  OEX S   1      27.631  35.080  62.048  1.00 21.11          Mn2+
HETATM  158 MN3  OEX S   1      27.415  33.161  59.985  1.00 21.29          Mn2+
HETATM  159 MN4  OEX S   1      27.236  33.507  57.130  1.00 22.30          Mn2+
HETATM  160 CA1  OEX S   1      28.047  36.294  58.994  1.00 23.36          Ca2+
HETATM  161  O1  OEX S   1      26.752  36.297  60.931  1.00 20.32           O1-
HETATM  162  O2  OEX S   1      28.595  34.470  60.604  1.00 23.42           O1-
HETATM  163  O3  OEX S   1      26.112  33.764  61.216  1.00 21.66           O1-
HETATM  164  O4  OEX S   1      28.695  32.811  58.594  1.00 24.66           O1-
HETATM  165  O5  OEX S   1      26.437  34.605  58.612  1.00 21.80           O1-
HETATM  166  HO4 OEX S   1      29.136  31.943  58.595  1.00  0.00           H
HETATM  167  OH1 OEX S   1      28.220  31.816  55.773  1.00 16.88           O
HETATM  168  H11 OEX S   1      29.150  32.025  55.602  1.00  0.00           H
HETATM  169  H12 OEX S   1      28.244  30.965  56.272  1.00  0.00           H
HETATM  170  OH2 OEX S   1      26.291  34.063  55.159  1.00 25.78           O
HETATM  171  H21 OEX S   1      26.897  34.494  54.533  1.00  0.00           H
HETATM  172  H22 OEX S   1      25.970  33.208  54.790  1.00  0.00           H
HETATM  173  OH3 OEX S   1      27.717  37.207  56.599  1.00 24.51           O
HETATM  174  H31 OEX S   1      26.795  37.505  56.617  1.00  0.00           H
HETATM  175  H32 OEX S   1      27.754  36.527  55.898  1.00  0.00           H
HETATM  176  OH4 OEX S   1      28.264  38.728  59.073  1.00 20.94           O
HETATM  177  H41 OEX S   1      28.373  39.205  58.239  1.00  0.00           H
HETATM  178  H42 OEX S   1      29.072  38.834  59.612  1.00  0.00           H
HETATM  179 CL   CL  3   3      22.072  30.494  55.465  1.00 19.23          Cl1-
HETATM  180  O   HOH 2  15      25.707  39.218  56.216  1.00 19.80           O
HETATM  181  H1  HOH 2  15      25.488  38.860  57.131  1.00  0.00           H
HETATM  182  H2  HOH 2  15      26.618  39.541  56.329  1.00  0.00           H
HETATM  183  O   HOH 2  34      30.453  30.688  58.727  1.00 19.59           O
HETATM  184  H1  HOH 2  34      29.890  30.167  58.087  1.00  0.00           H
HETATM  185  H2  HOH 2  34      30.111  30.346  59.594  1.00  0.00           H
HETATM  186  O   HOH 2  42      25.214  31.600  54.794  1.00 20.85           O
HETATM  187  H1  HOH 2  42      25.251  31.610  55.791  1.00  0.00           H
HETATM  188  H2  HOH 2  42      24.280  31.498  54.543  1.00  0.00           H
HETATM  189  O   HOH 2  61      30.767  28.161  62.584  1.00 21.10           O
HETATM  190  H1  HOH 2  61      30.305  27.670  63.289  1.00  0.00           H
HETATM  191  H2  HOH 2  61      30.779  27.544  61.822  1.00  0.00           H
HETATM  192  O   HOH 2 129      25.776  37.987  53.855  1.00 19.95           O
HETATM  193  H1  HOH 2 129      24.916  37.621  53.612  1.00  0.00           H
HETATM  194  H2  HOH 2 129      25.665  38.384  54.761  1.00  0.00           H
HETATM  195  O   HOH 2 148      27.644  36.115  54.018  1.00 23.32           O
HETATM  196  H1  HOH 2 148      26.969  36.827  53.875  1.00  0.00           H
HETATM  197  H2  HOH 2 148      28.489  36.427  53.659  1.00  0.00           H
HETATM  198  O   HOH 2 697      29.254  29.680  60.833  1.00 24.66           O
HETATM  199  H1  HOH 2 697      28.690  30.423  61.179  1.00  0.00           H
HETATM  200  H2  HOH 2 697      29.721  29.300  61.596  1.00  0.00           H
HETATM  201  O   HOH 2 881      26.108  29.026  54.823  1.00 17.15           O
HETATM  202  H1  HOH 2 881      25.946  29.998  54.799  1.00  0.00           H
HETATM  203  H2  HOH 2 881      26.591  28.788  55.668  1.00  0.00           H
ENDMDL
MODEL 15
ATOM      1  CB  ASP A  61      28.882  27.384  58.504  1.00 17.73           C
ATOM      2  CG  ASP A  61      28.199  28.332  57.487  1.00 17.40           C
ATOM      3  OD1 ASP A  61      28.783  29.412  57.167  1.00 16.03           O
ATOM      4  OD2 ASP A  61      27.086  27.971  57.017  1.00 16.49           O1-
ATOM      5 1HB  ASP A  61      28.327  26.447  58.577  1.00  0.00           H
ATOM      6 2HB  ASP A  61      28.881  27.891  59.477  1.00  0.00           H
ATOM      7  CB  TYR A 161      31.704  41.576  52.681  1.00 20.53           C
ATOM      8  CG  TYR A 161      30.618  41.238  53.664  1.00 18.60           C
ATOM      9  CD1 TYR A 161      30.219  39.921  53.900  1.00 18.04           C
ATOM     10  CE1 TYR A 161      29.322  39.612  54.915  1.00 19.29           C
ATOM     11  CZ  TYR A 161      28.848  40.634  55.755  1.00 20.60           C
ATOM     12  OH  TYR A 161      28.099  40.294  56.814  1.00 19.17           O
ATOM     13  CD2 TYR A 161      30.070  42.255  54.451  1.00 19.52           C
ATOM     14  CE2 TYR A 161      29.216  41.970  55.508  1.00 18.59           C
ATOM     15 1HB  TYR A 161      31.471  42.528  52.181  1.00  0.00           H
ATOM     16 2HB  TYR A 161      31.800  40.829  51.890  1.00  0.00           H
ATOM     17  HD1 TYR A 161      30.640  39.130  53.290  1.00  0.00           H
ATOM     18  HE1 TYR A 161      28.991  38.594  55.097  1.00  0.00           H
ATOM     19  HH  TYR A 161      27.495  41.072  57.114  1.00  0.00           H
ATOM     20  HD2 TYR A 161      30.310  43.291  54.209  1.00  0.00           H
ATOM     21  HE2 TYR A 161      28.816  42.760  56.132  1.00  0.00           H
ATOM     22  CB  ASP A 170      31.004  35.969  55.711  1.00 20.48           C
ATOM     23  CG  ASP A 170      30.172  35.643  56.949  1.00 22.09           C
ATOM     24  OD1 ASP A 170      29.199  34.867  56.863  1.00 20.51           O
ATOM     25  OD2 ASP A 170      30.467  36.338  57.976  1.00 23.06           O1-
ATOM     26 1HB  ASP A 170      32.050  36.095  56.011  1.00  0.00           H
ATOM     27 2HB  ASP A 170      30.665  36.977  55.452  1.00  0.00           H
ATOM     28  CB  ASN A 181      22.306  31.995  50.424  1.00 16.81           C
ATOM     29  CG  ASN A 181      22.542  31.461  51.851  1.00 16.71           C
ATOM     30  OD1 ASN A 181      23.660  31.528  52.352  1.00 19.86           O
ATOM     31  ND2 ASN A 181      21.479  30.881  52.450  1.00 16.47           N
ATOM     32 1HB  ASN A 181      21.747  31.258  49.835  1.00  0.00           H
ATOM     33 2HB  ASN A 181      23.301  32.108  49.996  1.00  0.00           H
ATOM     34 1HD2 ASN A 181      21.552  30.720  53.464  1.00  0.00           H
ATOM     35 2HD2 ASN A 181      20.564  30.937  52.010  1.00  0.00           H
ATOM     36  CB  GLU A 189      23.807  40.464  59.120  1.00 19.37           C
ATOM     37  CG  GLU A 189      23.614  39.068  59.710  1.00 20.48           C
ATOM     38  CD  GLU A 189      24.549  37.965  59.259  1.00 19.06           C
ATOM     39  OE1 GLU A 189      25.438  38.199  58.396  1.00 23.90           O
ATOM     40  OE2 GLU A 189      24.288  36.866  59.817  1.00 18.98           O1-
ATOM     41 1HB  GLU A 189      23.849  40.449  58.028  1.00  0.00           H
ATOM     42 2HB  GLU A 189      24.750  40.894  59.473  1.00  0.00           H
ATOM     43 1HG  GLU A 189      23.691  39.100  60.803  1.00  0.00           H
ATOM     44 2HG  GLU A 189      22.617  38.662  59.513  1.00  0.00           H
ATOM     45  CB  HIS A 190      23.936  44.880  57.106  1.00 21.11           C
ATOM     46  ND1 HIS A 190      26.127  44.317  58.230  1.00 22.49           N
ATOM     47  CG  HIS A 190      25.119  43.990  57.341  1.00 19.59           C
ATOM     48  CE1 HIS A 190      27.005  43.294  58.264  1.00 23.26           C
ATOM     49  NE2 HIS A 190      26.633  42.335  57.440  1.00 21.16           N
ATOM     50  CD2 HIS A 190      25.464  42.752  56.858  1.00 20.12           C
ATOM     51 1HB  HIS A 190      23.472  44.598  56.155  1.00  0.00           H
ATOM     52 2HB  HIS A 190      24.273  45.918  57.023  1.00  0.00           H
ATOM     53  HD1 HIS A 190      26.187  45.195  58.746  1.00  0.00           H
ATOM     54  HE1 HIS A 190      27.885  43.282  58.885  1.00  0.00           H
ATOM     55  HD2 HIS A 190      24.960  42.127  56.144  1.00  0.00           H
ATOM     56  CB  ASN A 298      24.015  48.218  60.045  1.00 19.52           C
ATOM     57  CG  ASN A 298      25.082  47.113  60.100  1.00 21.29           C
ATOM     58  OD1 ASN A 298      25.773  46.860  59.100  1.00 23.14           O
ATOM     59  ND2 ASN A 298      25.241  46.464  61.253  1.00 22.17           N
ATOM     60 1HB  ASN A 298      23.841  48.631  61.034  1.00  0.00           H
ATOM     61 2HB  ASN A 298      23.074  47.761  59.739  1.00  0.00           H
ATOM     62 1HD2 ASN A 298      25.783  45.580  61.263  1.00  0.00           H
ATOM     63 2HD2 ASN A 298      24.581  46.518  62.029  1.00  0.00           H
ATOM     64  CB  HIS A 332      20.729  32.607  58.466  1.00 17.83           C
ATOM     65  ND1 HIS A 332      21.520  33.832  60.556  1.00 15.04           N
ATOM     66  CG  HIS A 332      21.731  33.325  59.285  1.00 17.20           C
ATOM     67  CE1 HIS A 332      22.686  34.350  60.991  1.00 19.06           C
ATOM     68  NE2 HIS A 332      23.621  34.226  60.062  1.00 16.81           N
ATOM     69  CD2 HIS A 332      23.046  33.576  59.000  1.00 16.82           C
ATOM     70 1HB  HIS A 332      21.214  32.365  57.516  1.00  0.00           H
ATOM     71 2HB  HIS A 332      19.860  33.230  58.237  1.00  0.00           H
ATOM     72  HD1 HIS A 332      20.676  33.765  61.120  1.00  0.00           H
ATOM     73  HE1 HIS A 332      22.838  34.804  61.957  1.00  0.00           H
ATOM     74  HD2 HIS A 332      23.610  33.317  58.118  1.00  0.00           H
ATOM     75  CB  GLU A 333      24.373  29.558  59.799  1.00 17.03           C
ATOM     76  CG  GLU A 333      24.895  29.974  58.416  1.00 16.65           C
ATOM     77  CD  GLU A 333      25.858  31.140  58.476  1.00 16.89           C
ATOM     78  OE1 GLU A 333      26.487  31.353  59.545  1.00 18.21           O
ATOM     79  OE2 GLU A 333      25.967  31.839  57.413  1.00 16.41           O1-
ATOM     80 1HB  GLU A 333      24.189  30.434  60.421  1.00  0.00           H
ATOM     81 2HB  GLU A 333      25.131  28.957  60.305  1.00  0.00           H
ATOM     82 1HG  GLU A 333      25.435  29.145  57.942  1.00  0.00           H
ATOM     83 2HG  GLU A 333      24.112  30.273  57.712  1.00  0.00           H
ATOM     84  CB  HIS A 337      24.491  30.790  66.640  1.00 17.11           C
ATOM     85  CD2 HIS A 337      25.291  32.406  64.654  1.00 17.22           C
ATOM     86  CG  HIS A 337      24.551  31.423  65.272  1.00 18.51           C
ATOM     87  NE2 HIS A 337      24.916  32.519  63.334  1.00 20.26           N
ATOM     88  ND1 HIS A 337      23.708  30.967  64.276  1.00 19.42           N1+
ATOM     89  CE1 HIS A 337      23.969  31.628  63.135  1.00 17.88           C
ATOM     90 1HB  HIS A 337      23.468  30.466  66.840  1.00  0.00           H
ATOM     91 2HB  HIS A 337      24.746  31.534  67.403  1.00  0.00           H
ATOM     92  HD2 HIS A 337      26.076  33.034  65.031  1.00  0.00           H
ATOM     93  HE2 HIS A 337      25.669  33.159  62.029  1.00  0.00           H
ATOM     94  HD1 HIS A 337      23.098  30.149  64.389  1.00  0.00           H
ATOM     95  HE1 HIS A 337      23.461  31.434  62.205  1.00  0.00           H
ATOM     96  CB  ASP A 342      24.535  36.509  64.922  1.00 19.55           C
ATOM     97  CG  ASP A 342      25.219  35.951  63.633  1.00 19.85           C
ATOM     98  OD1 ASP A 342      26.467  35.679  63.702  1.00 19.87           O
ATOM     99  OD2 ASP A 342      24.487  35.798  62.633  1.00 20.21           O1-
ATOM    100 1HB  ASP A 342      23.852  35.721  65.259  1.00  0.00           H
ATOM    101 2HB  ASP A 342      23.927  37.368  64.638  1.00  0.00           H
ATOM    102  CA  ALA A 344      30.157  38.318  63.014  1.00 21.26           C
ATOM    103  C   ALA A 344      29.657  37.215  62.116  1.00 20.63           C
ATOM    104  O   ALA A 344      29.868  37.337  60.877  1.00 22.90           O
ATOM    105  CB  ALA A 344      31.618  38.026  63.278  1.00 20.45           C
ATOM    106  OXT ALA A 344      29.135  36.252  62.733  1.00 21.72           O1-
ATOM    107  HA  ALA A 344      29.977  39.272  62.517  1.00  0.00           H
ATOM    108 1HB  ALA A 344      32.089  38.735  63.968  1.00  0.00           H
ATOM    109 2HB  ALA A 344      31.672  37.004  63.666  1.00  0.00           H
ATOM    110 3HB  ALA A 344      32.164  38.066  62.330  1.00  0.00           H
TER     111      ALA A 344
ATOM    112  CB  GLU C 354      29.996  31.967  64.817  1.00 21.18           C
ATOM    113  CG  GLU C 354      28.726  31.333  64.213  1.00 23.64           C
ATOM    114  CD  GLU C 354      28.236  32.228  63.097  1.00 20.69           C
ATOM    115  OE1 GLU C 354      28.122  33.461  63.412  1.00 20.78           O
ATOM    116  OE2 GLU C 354      28.022  31.721  61.968  1.00 18.76           O1-
ATOM    117 1HB  GLU C 354      29.769  32.540  65.721  1.00  0.00           H
ATOM    118 2HB  GLU C 354      30.421  32.671  64.092  1.00  0.00           H
ATOM    119 1HG  GLU C 354      28.896  30.334  63.806  1.00  0.00           H
ATOM    120 2HG  GLU C 354      27.941  31.247  64.970  1.00  0.00           H
ATOM    121  CB  ARG C 357      35.945  32.905  61.949  1.00 18.88           C
ATOM    122  CG  ARG C 357      35.145  34.052  62.596  1.00 20.08           C
ATOM    123  CD  ARG C 357      34.092  34.696  61.686  1.00 20.00           C
ATOM    124  NE  ARG C 357      32.964  33.827  61.363  1.00 18.39           N
ATOM    125  CZ  ARG C 357      32.039  34.210  60.418  1.00 22.39           C
ATOM    126  NH1 ARG C 357      31.963  35.505  60.108  1.00 18.62           N
ATOM    127  NH2 ARG C 357      31.310  33.313  59.777  1.00 17.23           N1+
ATOM    128 1HB  ARG C 357      36.474  33.279  61.066  1.00  0.00           H
ATOM    129 2HB  ARG C 357      35.294  32.113  61.601  1.00  0.00           H
ATOM    130 1HG  ARG C 357      34.656  33.734  63.522  1.00  0.00           H
ATOM    131 2HG  ARG C 357      35.818  34.873  62.862  1.00  0.00           H
ATOM    132 1HD  ARG C 357      33.709  35.574  62.214  1.00  0.00           H
ATOM    133 2HD  ARG C 357      34.573  35.077  60.774  1.00  0.00           H
ATOM    134  HE  ARG C 357      33.198  32.840  61.263  1.00  0.00           H
ATOM    135 1HH1 ARG C 357      31.285  35.810  59.403  1.00  0.00           H
ATOM    136 2HH1 ARG C 357      32.245  36.211  60.772  1.00  0.00           H
ATOM    137 1HH2 ARG C 357      30.319  33.438  59.402  1.00  0.00           H
ATOM    138 2HH2 ARG C 357      31.542  32.330  59.877  1.00  0.00           H
TER     139      ARG C 357
ATOM    140  CB  LYS D 317      20.698  27.319  52.818  1.00 17.10           C
ATOM    141  CG  LYS D 317      21.627  26.214  53.354  1.00 17.10           C
ATOM    142  CD  LYS D 317      23.107  26.375  52.996  1.00 17.07           C
ATOM    143  CE  LYS D 317      23.762  27.695  53.382  1.00 16.12           C
ATOM    144  NZ  LYS D 317      23.788  27.957  54.851  1.00 16.64           N1+
ATOM    145 1HB  LYS D 317      20.905  27.564  51.771  1.00  0.00           H
ATOM    146 2HB  LYS D 317      20.845  28.247  53.381  1.00  0.00           H
ATOM    147 1HG  LYS D 317      21.516  26.153  54.441  1.00  0.00           H
ATOM    148 2HG  LYS D 317      21.329  25.232  52.983  1.00  0.00           H
ATOM    149 1HD  LYS D 317      23.657  25.549  53.462  1.00  0.00           H
ATOM    150 2HD  LYS D 317      23.241  26.255  51.910  1.00  0.00           H
ATOM    151 1HE  LYS D 317      24.808  27.707  53.062  1.00  0.00           H
ATOM    152 2HE  LYS D 317      23.271  28.554  52.917  1.00  0.00           H
ATOM    153 1HZ  LYS D 317      24.764  28.420  55.035  1.00  0.00           H
ATOM    154 2HZ  LYS D 317      23.080  28.654  55.145  1.00  0.00           H
ATOM    155 3HZ  LYS D 317      23.673  27.090  55.422  1.00  0.00           H
TER     156      LYS D 317
HETATM  157 MN1  OEX S   1      25.452  35.215  60.267  1.00 19.15          Mn2+
HETATM  158 MN2  OEX S   1      27.602  34.959  62.159  1.00 21.11          Mn2+
HETATM  159 MN3  OEX S   1      27.624  32.975  60.104  1.00 21.29          Mn2+
HETATM  160 MN4  OEX S   1      27.442  33.436  57.309  1.00 22.30          Mn2+
HETATM  161 CA1  OEX S   1      28.324  36.139  59.205  1.00 23.36          Ca2+
HETATM  162  O1  OEX S   1      26.785  36.205  60.950  1.00 20.32           O1-
HETATM  163  O2  OEX S   1      28.672  34.341  60.829  1.00 23.42           O1-
HETATM  164  O3  OEX S   1      26.147  33.629  61.281  1.00 21.66           O1-
HETATM  165  O4  OEX S   1      28.844  32.788  58.769  1.00 24.66           O1-
HETATM  166  O5  OEX S   1      26.551  34.602  58.744  1.00 21.80           O1-
HETATM  167  OH1 OEX S   1      28.294  31.797  55.866  1.00 16.88           O
HETATM  168  H11 OEX S   1      29.233  31.965  55.678  1.00  0.00           H
HETATM  169  H12 OEX S   1      28.295  30.932  56.353  1.00  0.00           H
HETATM  170  OH2 OEX S   1      26.440  34.094  55.382  1.00 25.78           O
HETATM  171  H21 OEX S   1      27.029  34.572  54.766  1.00  0.00           H
HETATM  172  H22 OEX S   1      26.115  33.265  54.957  1.00  0.00           H
HETATM  173  OH3 OEX S   1      27.511  37.170  57.001  1.00 24.51           O
HETATM  174  H31 OEX S   1      26.602  37.207  57.381  1.00  0.00           H
HETATM  175  H32 OEX S   1      27.497  36.552  56.244  1.00  0.00           H
HETATM  176  OH4 OEX S   1      28.190  38.661  59.299  1.00 20.94           O
HETATM  177  H41 OEX S   1      28.251  39.056  58.412  1.00  0.00           H
HETATM  178  H42 OEX S   1      29.064  38.763  59.731  1.00  0.00           H
HETATM  179 CL   CL  3   3      22.144  30.603  55.598  1.00 19.23          Cl1-
HETATM  180  O   HOH 2  15      25.787  39.246  56.018  1.00 19.80           O
HETATM  181  H1  HOH 2  15      25.376  38.910  56.856  1.00  0.00           H
HETATM  182  H2  HOH 2  15      26.730  39.171  56.253  1.00  0.00           H
HETATM  183  O   HOH 2  34      30.427  30.830  58.655  1.00 19.59           O
HETATM  184  H1  HOH 2  34      29.738  31.613  58.686  1.00  0.00           H
HETATM  185  H2  HOH 2  34      29.917  30.169  58.119  1.00  0.00           H
HETATM  186  O   HOH 2  42      25.297  31.645  54.868  1.00 20.85           O
HETATM  187  H1  HOH 2  42      25.366  31.640  55.865  1.00  0.00           H
HETATM  188  H2  HOH 2  42      24.347  31.558  54.667  1.00  0.00           H
HETATM  189  O   HOH 2  61      30.823  28.224  62.594  1.00 21.10           O
HETATM  190  H1  HOH 2  61      30.260  28.858  62.070  1.00  0.00           H
HETATM  191  H2  HOH 2  61      30.878  27.490  61.948  1.00  0.00           H
HETATM  192  O   HOH 2 129      25.790  37.921  53.741  1.00 19.95           O
HETATM  193  H1  HOH 2 129      24.936  37.498  53.567  1.00  0.00           H
HETATM  194  H2  HOH 2 129      25.695  38.372  54.634  1.00  0.00           H
HETATM  195  O   HOH 2 148      27.722  36.215  54.296  1.00 23.32           O
HETATM  196  H1  HOH 2 148      27.006  36.837  53.990  1.00  0.00           H
HETATM  197  H2  HOH 2 148      28.545  36.474  53.848  1.00  0.00           H
HETATM  198  O   HOH 2 697      29.387  29.648  60.888  1.00 24.66           O
HETATM  199  H1  HOH 2 697      28.758  30.307  61.264  1.00  0.00           H
HETATM  200  H2  HOH 2 697      29.827  30.113  60.130  1.00  0.00           H
HETATM  201  O   HOH 2 881      26.123  29.034  54.830  1.00 17.15           O
HETATM  202  H1  HOH 2 881      25.978  30.014  54.827  1.00  0.00           H
HETATM  203  H2  HOH 2 881      26.598  28.782  55.680  1.00  0.00           H
ENDMDL
MODEL 16
ATOM      1  CB  ASP A  61      -9.622 -17.629  16.954  1.00 18.19           C
ATOM      2  CG  ASP A  61      -8.432 -17.290  16.020  1.00 18.27           C
ATOM      3  OD1 ASP A  61      -8.600 -17.365  14.746  1.00 20.08           O
ATOM      4  OD2 ASP A  61      -7.342 -16.977  16.548  1.00 22.21           O1-
ATOM      5 1HB  ASP A  61      -9.348 -17.422  17.987  1.00  0.00           H
ATOM      6 2HB  ASP A  61      -9.827 -18.699  16.840  1.00  0.00           H
ATOM      7  CB  TYR A 161      -6.433 -17.556   1.776  1.00 20.10           C
ATOM      8  CG  TYR A 161      -5.933 -18.590   2.749  1.00 19.15           C
ATOM      9  CD1 TYR A 161      -5.915 -18.362   4.124  1.00 18.99           C
ATOM     10  CE1 TYR A 161      -5.528 -19.358   5.016  1.00 19.09           C
ATOM     11  CZ  TYR A 161      -5.197 -20.626   4.522  1.00 19.63           C
ATOM     12  OH  TYR A 161      -4.898 -21.617   5.398  1.00 19.62           O
ATOM     13  CD2 TYR A 161      -5.553 -19.848   2.273  1.00 18.10           C
ATOM     14  CE2 TYR A 161      -5.222 -20.879   3.142  1.00 18.68           C
ATOM     15 1HB  TYR A 161      -5.790 -17.542   0.886  1.00  0.00           H
ATOM     16 2HB  TYR A 161      -6.403 -16.549   2.187  1.00  0.00           H
ATOM     17  HD1 TYR A 161      -6.222 -17.392   4.491  1.00  0.00           H
ATOM     18  HE1 TYR A 161      -5.499 -19.189   6.086  1.00  0.00           H
ATOM     19  HH  TYR A 161      -4.330 -22.400   4.934  1.00  0.00           H
ATOM     20  HD2 TYR A 161      -5.477 -19.997   1.199  1.00  0.00           H
ATOM     21  HE2 TYR A 161      -4.941 -21.855   2.764  1.00  0.00           H
ATOM     22  CB  ASP A 170      -8.340 -18.160   7.921  1.00 20.37           C
ATOM     23  CG  ASP A 170      -8.108 -19.242   8.980  1.00 22.07           C
ATOM     24  OD1 ASP A 170      -7.371 -18.967   9.962  1.00 20.84           O
ATOM     25  OD2 ASP A 170      -8.542 -20.407   8.712  1.00 23.27           O1-
ATOM     26 1HB  ASP A 170      -9.337 -18.277   7.486  1.00  0.00           H
ATOM     27 2HB  ASP A 170      -7.637 -18.433   7.128  1.00  0.00           H
ATOM     28  CB  ASN A 181       0.364 -14.068  12.896  1.00 19.24           C
ATOM     29  CG  ASN A 181      -0.528 -15.056  13.663  1.00 20.07           C
ATOM     30  OD1 ASN A 181      -1.709 -15.192  13.309  1.00 19.37           O
ATOM     31  ND2 ASN A 181       0.031 -15.695  14.697  1.00 17.16           N
ATOM     32 1HB  ASN A 181       0.881 -13.407  13.597  1.00  0.00           H
ATOM     33 2HB  ASN A 181      -0.326 -13.473  12.306  1.00  0.00           H
ATOM     34 1HD2 ASN A 181      -0.483 -16.458  15.152  1.00  0.00           H
ATOM     35 2HD2 ASN A 181       1.011 -15.521  14.916  1.00  0.00           H
ATOM     36  CB  GLU A 189      -2.102 -24.774   7.596  1.00 21.68           C
ATOM     37  CG  GLU A 189      -2.412 -24.762   9.099  1.00 22.27           C
ATOM     38  CD  GLU A 189      -3.456 -23.796   9.622  1.00 22.84           C
ATOM     39  OE1 GLU A 189      -4.083 -22.993   8.904  1.00 24.68           O
ATOM     40  OE2 GLU A 189      -3.608 -23.921  10.894  1.00 20.01           O1-
ATOM     41 1HB  GLU A 189      -1.803 -23.790   7.226  1.00  0.00           H
ATOM     42 2HB  GLU A 189      -2.988 -25.079   7.032  1.00  0.00           H
ATOM     43 1HG  GLU A 189      -2.763 -25.752   9.417  1.00  0.00           H
ATOM     44 2HG  GLU A 189      -1.527 -24.569   9.710  1.00  0.00           H
ATOM     45  CB  HIS A 190      -0.319 -24.756   2.964  1.00 18.41           C
ATOM     46  ND1 HIS A 190      -2.836 -24.934   2.955  1.00 20.71           N
ATOM     47  CG  HIS A 190      -1.683 -24.307   3.382  1.00 17.39           C
ATOM     48  CE1 HIS A 190      -3.887 -24.339   3.542  1.00 17.98           C
ATOM     49  NE2 HIS A 190      -3.477 -23.355   4.323  1.00 19.39           N
ATOM     50  CD2 HIS A 190      -2.110 -23.317   4.229  1.00 17.06           C
ATOM     51 1HB  HIS A 190       0.375 -23.919   3.080  1.00  0.00           H
ATOM     52 2HB  HIS A 190      -0.337 -25.034   1.907  1.00  0.00           H
ATOM     53  HD1 HIS A 190      -2.855 -25.697   2.268  1.00  0.00           H
ATOM     54  HE1 HIS A 190      -4.911 -24.633   3.380  1.00  0.00           H
ATOM     55  HD2 HIS A 190      -1.534 -22.593   4.772  1.00  0.00           H
ATOM     56  CB  ASN A 298      -0.711 -28.626   0.964  1.00 23.33           C
ATOM     57  CG  ASN A 298      -1.942 -27.912   1.535  1.00 24.22           C
ATOM     58  OD1 ASN A 298      -2.216 -26.754   1.160  1.00 25.46           O
ATOM     59  ND2 ASN A 298      -2.667 -28.561   2.442  1.00 23.62           N
ATOM     60 1HB  ASN A 298      -0.822 -29.706   1.011  1.00  0.00           H
ATOM     61 2HB  ASN A 298       0.133 -28.368   1.605  1.00  0.00           H
ATOM     62 1HD2 ASN A 298      -3.392 -28.058   2.980  1.00  0.00           H
ATOM     63 2HD2 ASN A 298      -2.429 -29.474   2.836  1.00  0.00           H
ATOM     64  CB  HIS A 332      -1.164 -21.719  15.405  1.00 16.80           C
ATOM     65  ND1 HIS A 332      -2.105 -23.983  14.751  1.00 17.69           N
ATOM     66  CG  HIS A 332      -2.108 -22.602  14.675  1.00 18.81           C
ATOM     67  CE1 HIS A 332      -3.148 -24.457  14.062  1.00 19.54           C
ATOM     68  NE2 HIS A 332      -3.821 -23.449  13.521  1.00 21.62           N
ATOM     69  CD2 HIS A 332      -3.185 -22.283  13.891  1.00 20.05           C
ATOM     70 1HB  HIS A 332      -1.391 -20.682  15.142  1.00  0.00           H
ATOM     71 2HB  HIS A 332      -0.131 -21.913  15.100  1.00  0.00           H
ATOM     72  HD1 HIS A 332      -1.497 -24.591  15.307  1.00  0.00           H
ATOM     73  HE1 HIS A 332      -3.378 -25.502  13.940  1.00  0.00           H
ATOM     74  HD2 HIS A 332      -3.547 -21.316  13.577  1.00  0.00           H
ATOM     75  CB  GLU A 333      -5.635 -20.822  17.126  1.00 18.24           C
ATOM     76  CG  GLU A 333      -5.482 -19.668  16.134  1.00 18.78           C
ATOM     77  CD  GLU A 333      -5.997 -19.996  14.759  1.00 20.19           C
ATOM     78  OE1 GLU A 333      -6.741 -21.034  14.626  1.00 21.87           O
ATOM     79  OE2 GLU A 333      -5.654 -19.226  13.825  1.00 19.75           O1-
ATOM     80 1HB  GLU A 333      -5.482 -21.774  16.622  1.00  0.00           H
ATOM     81 2HB  GLU A 333      -6.646 -20.820  17.532  1.00  0.00           H
ATOM     82 1HG  GLU A 333      -6.035 -18.782  16.471  1.00  0.00           H
ATOM     83 2HG  GLU A 333      -4.453 -19.329  15.987  1.00  0.00           H
ATOM     84  CB  HIS A 337      -7.879 -27.293  18.023  1.00 17.32           C
ATOM     85  CD2 HIS A 337      -7.487 -25.963  15.761  1.00 19.35           C
ATOM     86  CG  HIS A 337      -7.280 -26.293  17.076  1.00 18.31           C
ATOM     87  NE2 HIS A 337      -6.661 -24.898  15.462  1.00 18.63           N
ATOM     88  ND1 HIS A 337      -6.310 -25.406  17.518  1.00 18.42           N1+
ATOM     89  CE1 HIS A 337      -5.960 -24.571  16.542  1.00 19.58           C
ATOM     90 1HB  HIS A 337      -7.130 -27.583  18.761  1.00  0.00           H
ATOM     91 2HB  HIS A 337      -8.165 -28.195  17.476  1.00  0.00           H
ATOM     92  HD2 HIS A 337      -8.132 -26.371  15.007  1.00  0.00           H
ATOM     93  HE2 HIS A 337      -6.633 -24.377  14.551  1.00  0.00           H
ATOM     94  HD1 HIS A 337      -5.991 -25.361  18.499  1.00  0.00           H
ATOM     95  HE1 HIS A 337      -5.249 -23.772  16.619  1.00  0.00           H
ATOM     96  CB  ASP A 342      -5.848 -28.159  12.383  1.00 20.06           C
ATOM     97  CG  ASP A 342      -6.054 -26.647  12.343  1.00 18.54           C
ATOM     98  OD1 ASP A 342      -7.234 -26.185  12.232  1.00 17.88           O
ATOM     99  OD2 ASP A 342      -5.017 -25.933  12.453  1.00 18.88           O1-
ATOM    100 1HB  ASP A 342      -5.439 -28.392  13.371  1.00  0.00           H
ATOM    101 2HB  ASP A 342      -5.060 -28.416  11.678  1.00  0.00           H
ATOM    102  CA  ALA A 344      -9.612 -25.767   8.318  1.00 23.62           C
ATOM    103  C   ALA A 344      -8.956 -24.748   9.242  1.00 25.10           C
ATOM    104  O   ALA A 344      -8.560 -23.681   8.740  1.00 24.75           O
ATOM    105  CB  ALA A 344     -10.995 -25.297   7.919  1.00 21.88           C
ATOM    106  OXT ALA A 344      -8.904 -25.088  10.484  1.00 27.48           O1-
ATOM    107  HA  ALA A 344      -8.949 -25.842   7.453  1.00  0.00           H
ATOM    108 1HB  ALA A 344     -11.540 -26.054   7.347  1.00  0.00           H
ATOM    109 2HB  ALA A 344     -11.563 -25.031   8.814  1.00  0.00           H
ATOM    110 3HB  ALA A 344     -10.903 -24.403   7.300  1.00  0.00           H
TER     111      ALA A 344
ATOM    112  CB  GLU C 354     -11.882 -24.715  14.320  1.00 24.59           C
ATOM    113  CG  GLU C 354     -10.636 -24.286  15.117  1.00 27.24           C
ATOM    114  CD  GLU C 354      -9.538 -23.814  14.188  1.00 25.24           C
ATOM    115  OE1 GLU C 354      -9.211 -24.607  13.231  1.00 24.76           O
ATOM    116  OE2 GLU C 354      -9.013 -22.691  14.390  1.00 21.99           O1-
ATOM    117 1HB  GLU C 354     -11.901 -25.798  14.170  1.00  0.00           H
ATOM    118 2HB  GLU C 354     -11.852 -24.254  13.326  1.00  0.00           H
ATOM    119 1HG  GLU C 354     -10.844 -23.474  15.813  1.00  0.00           H
ATOM    120 2HG  GLU C 354     -10.259 -25.123  15.713  1.00  0.00           H
ATOM    121  CB  ARG C 357     -15.861 -21.125  10.496  1.00 17.69           C
ATOM    122  CG  ARG C 357     -15.113 -22.371   9.981  1.00 18.22           C
ATOM    123  CD  ARG C 357     -13.714 -22.098   9.432  1.00 19.17           C
ATOM    124  NE  ARG C 357     -12.779 -21.608  10.432  1.00 20.56           N
ATOM    125  CZ  ARG C 357     -11.467 -21.385  10.169  1.00 20.43           C
ATOM    126  NH1 ARG C 357     -10.905 -21.865   9.064  1.00 22.89           N
ATOM    127  NH2 ARG C 357     -10.740 -20.697  11.047  1.00 19.86           N1+
ATOM    128 1HB  ARG C 357     -15.914 -20.374   9.700  1.00  0.00           H
ATOM    129 2HB  ARG C 357     -15.346 -20.655  11.328  1.00  0.00           H
ATOM    130 1HG  ARG C 357     -15.043 -23.150  10.744  1.00  0.00           H
ATOM    131 2HG  ARG C 357     -15.638 -22.811   9.131  1.00  0.00           H
ATOM    132 1HD  ARG C 357     -13.324 -23.037   9.034  1.00  0.00           H
ATOM    133 2HD  ARG C 357     -13.792 -21.403   8.588  1.00  0.00           H
ATOM    134  HE  ARG C 357     -13.153 -20.955  11.126  1.00  0.00           H
ATOM    135 1HH1 ARG C 357      -9.956 -21.555   8.850  1.00  0.00           H
ATOM    136 2HH1 ARG C 357     -11.476 -22.215   8.303  1.00  0.00           H
ATOM    137 1HH2 ARG C 357      -9.720 -20.716  11.061  1.00  0.00           H
ATOM    138 2HH2 ARG C 357     -11.168 -20.274  11.861  1.00  0.00           H
TER     139      ARG C 357
ATOM    140  CB  LYS D 317      -0.299 -14.593  18.386  1.00 17.29           C
ATOM    141  CG  LYS D 317      -1.604 -14.397  19.176  1.00 17.92           C
ATOM    142  CD  LYS D 317      -2.754 -13.744  18.402  1.00 17.42           C
ATOM    143  CE  LYS D 317      -3.166 -14.410  17.093  1.00 16.34           C
ATOM    144  NZ  LYS D 317      -3.592 -15.834  17.249  1.00 18.63           N1+
ATOM    145 1HB  LYS D 317      -0.014 -13.698  17.829  1.00  0.00           H
ATOM    146 2HB  LYS D 317      -0.415 -15.390  17.641  1.00  0.00           H
ATOM    147 1HG  LYS D 317      -1.931 -15.361  19.578  1.00  0.00           H
ATOM    148 2HG  LYS D 317      -1.438 -13.773  20.054  1.00  0.00           H
ATOM    149 1HD  LYS D 317      -3.621 -13.697  19.070  1.00  0.00           H
ATOM    150 2HD  LYS D 317      -2.499 -12.703  18.162  1.00  0.00           H
ATOM    151 1HE  LYS D 317      -4.014 -13.883  16.647  1.00  0.00           H
ATOM    152 2HE  LYS D 317      -2.360 -14.409  16.354  1.00  0.00           H
ATOM    153 1HZ  LYS D 317      -4.327 -16.037  16.475  1.00  0.00           H
ATOM    154 2HZ  LYS D 317      -2.827 -16.500  17.075  1.00  0.00           H
ATOM    155 3HZ  LYS D 317      -3.975 -16.031  18.201  1.00  0.00           H
TER     156      LYS D 317
HETATM  157 MN1  OEX S   1      -5.138 -23.771  12.047  1.00 21.53          Mn2+
HETATM  158 MN2  OEX S   1      -7.824 -24.255  11.844  1.00 23.01          Mn2+
HETATM  159 MN3  OEX S   1      -7.544 -21.744  12.999  1.00 22.03          Mn2+
HETATM  160 MN4  OEX S   1      -6.450 -19.330  11.898  1.00 23.44          Mn2+
HETATM  161 CA1  OEX S   1      -6.811 -21.950   9.588  1.00 24.39          Ca2+
HETATM  162  O1  OEX S   1      -6.381 -24.029  10.742  1.00 21.36           O1-
HETATM  163  O2  OEX S   1      -8.387 -22.608  11.552  1.00 23.78           O1-
HETATM  164  O3  OEX S   1      -6.661 -23.549  13.154  1.00 24.28           O1-
HETATM  165  O4  OEX S   1      -8.248 -20.102  12.415  1.00 23.16           O1-
HETATM  166  O5  OEX S   1      -5.959 -21.011  11.651  1.00 24.51           O1-
HETATM  167  HO4 OEX S   1      -8.966 -19.602  12.920  1.00  0.00           H
HETATM  168  OH1 OEX S   1      -7.141 -17.429  12.515  1.00 18.75           O
HETATM  169  H11 OEX S   1      -7.672 -16.896  11.902  1.00  0.00           H
HETATM  170  H12 OEX S   1      -7.567 -17.368  13.424  1.00  0.00           H
HETATM  171  OH2 OEX S   1      -4.716 -18.350  11.222  1.00 21.28           O
HETATM  172  H21 OEX S   1      -4.285 -17.835  11.956  1.00  0.00           H
HETATM  173  H22 OEX S   1      -4.751 -17.820  10.402  1.00  0.00           H
HETATM  174  OH3 OEX S   1      -5.459 -20.242   8.356  1.00 18.98           O
HETATM  175  H31 OEX S   1      -4.554 -20.509   8.116  1.00  0.00           H
HETATM  176  H32 OEX S   1      -5.366 -19.306   8.631  1.00  0.00           H
HETATM  177  OH4 OEX S   1      -6.390 -22.883   7.383  1.00 23.76           O
HETATM  178  H41 OEX S   1      -5.923 -22.364   6.703  1.00  0.00           H
HETATM  179  H42 OEX S   1      -7.221 -23.198   6.985  1.00  0.00           H
HETATM  180 CL   CL  3   4      -1.786 -18.093  15.829  1.00 19.67          Cl1-
HETATM  181  O   HOH 2   6     -10.212 -18.930  13.549  1.00 20.06           O
HETATM  182  H1  HOH 2   6      -9.684 -18.232  14.055  1.00  0.00           H
HETATM  183  H2  HOH 2   6     -10.390 -19.595  14.275  1.00  0.00           H
HETATM  184  O   HOH 2  44      -3.044 -21.170   7.228  1.00 22.87           O
HETATM  185  H1  HOH 2  44      -3.237 -21.922   7.837  1.00  0.00           H
HETATM  186  H2  HOH 2  44      -3.696 -21.266   6.503  1.00  0.00           H
HETATM  187  O   HOH 2  47     -12.563 -21.147  16.781  1.00 21.53           O
HETATM  188  H1  HOH 2  47     -12.741 -21.777  17.519  1.00  0.00           H
HETATM  189  H2  HOH 2  47     -12.603 -20.253  17.179  1.00  0.00           H
HETATM  190  O   HOH 2  76      -3.593 -17.175  13.346  1.00 22.17           O
HETATM  191  H1  HOH 2  76      -3.281 -17.850  13.975  1.00  0.00           H
HETATM  192  H2  HOH 2  76      -2.889 -16.491  13.382  1.00  0.00           H
HETATM  193  O   HOH 2 111      -2.477 -18.521   7.415  1.00 21.12           O
HETATM  194  H1  HOH 2 111      -1.573 -18.259   7.644  1.00  0.00           H
HETATM  195  H2  HOH 2 111      -2.526 -19.501   7.452  1.00  0.00           H
HETATM  196  O   HOH 2 145      -4.676 -17.615   8.580  1.00 24.88           O
HETATM  197  H1  HOH 2 145      -3.805 -17.830   8.156  1.00  0.00           H
HETATM  198  H2  HOH 2 145      -5.163 -17.043   7.970  1.00  0.00           H
HETATM  199  O   HOH 2 664     -10.278 -20.573  15.541  1.00 25.71           O
HETATM  200  H1  HOH 2 664      -9.745 -21.352  15.295  1.00  0.00           H
HETATM  201  H2  HOH 2 664     -11.074 -20.900  16.021  1.00  0.00           H
HETATM  202  O   HOH 2 893      -5.262 -16.037  15.270  1.00 18.58           O
HETATM  203  H1  HOH 2 893      -4.902 -16.555  14.523  1.00  0.00           H
HETATM  204  H2  HOH 2 893      -6.110 -16.450  15.593  1.00  0.00           H
ENDMDL
MODEL 17
ATOM      1  CB  ASP A  61      -9.621 -17.630  16.951  1.00 18.19           C
ATOM      2  CG  ASP A  61      -8.427 -17.276  16.026  1.00 18.27           C
ATOM      3  OD1 ASP A  61      -8.586 -17.344  14.752  1.00 20.08           O
ATOM      4  OD2 ASP A  61      -7.346 -16.952  16.564  1.00 22.21           O1-
ATOM      5 1HB  ASP A  61      -9.352 -17.433  17.988  1.00  0.00           H
ATOM      6 2HB  ASP A  61      -9.822 -18.699  16.826  1.00  0.00           H
ATOM      7  CB  TYR A 161      -6.433 -17.553   1.773  1.00 20.10           C
ATOM      8  CG  TYR A 161      -5.931 -18.586   2.745  1.00 19.15           C
ATOM      9  CD1 TYR A 161      -5.918 -18.357   4.120  1.00 18.99           C
ATOM     10  CE1 TYR A 161      -5.534 -19.353   5.012  1.00 19.09           C
ATOM     11  CZ  TYR A 161      -5.200 -20.621   4.518  1.00 19.63           C
ATOM     12  OH  TYR A 161      -4.905 -21.608   5.395  1.00 19.62           O
ATOM     13  CD2 TYR A 161      -5.550 -19.843   2.268  1.00 18.10           C
ATOM     14  CE2 TYR A 161      -5.221 -20.874   3.138  1.00 18.68           C
ATOM     15 1HB  TYR A 161      -5.792 -17.538   0.882  1.00  0.00           H
ATOM     16 2HB  TYR A 161      -6.404 -16.545   2.183  1.00  0.00           H
ATOM     17  HD1 TYR A 161      -6.227 -17.388   4.486  1.00  0.00           H
ATOM     18  HE1 TYR A 161      -5.508 -19.189   6.084  1.00  0.00           H
ATOM     19  HH  TYR A 161      -4.333 -22.383   4.942  1.00  0.00           H
ATOM     20  HD2 TYR A 161      -5.474 -19.992   1.194  1.00  0.00           H
ATOM     21  HE2 TYR A 161      -4.940 -21.850   2.762  1.00  0.00           H
ATOM     22  CB  ASP A 170      -8.347 -18.156   7.913  1.00 20.37           C
ATOM     23  CG  ASP A 170      -8.096 -19.240   8.966  1.00 22.07           C
ATOM     24  OD1 ASP A 170      -7.350 -18.960   9.940  1.00 20.84           O
ATOM     25  OD2 ASP A 170      -8.527 -20.403   8.692  1.00 23.27           O1-
ATOM     26 1HB  ASP A 170      -9.350 -18.272   7.493  1.00  0.00           H
ATOM     27 2HB  ASP A 170      -7.655 -18.425   7.109  1.00  0.00           H
ATOM     28  CB  ASN A 181       0.365 -14.066  12.895  1.00 19.24           C
ATOM     29  CG  ASN A 181      -0.525 -15.053  13.667  1.00 20.07           C
ATOM     30  OD1 ASN A 181      -1.705 -15.193  13.310  1.00 19.37           O
ATOM     31  ND2 ASN A 181       0.034 -15.682  14.706  1.00 17.16           N
ATOM     32 1HB  ASN A 181       0.882 -13.403  13.594  1.00  0.00           H
ATOM     33 2HB  ASN A 181      -0.327 -13.474  12.304  1.00  0.00           H
ATOM     34 1HD2 ASN A 181      -0.475 -16.453  15.156  1.00  0.00           H
ATOM     35 2HD2 ASN A 181       1.015 -15.509  14.918  1.00  0.00           H
ATOM     36  CB  GLU A 189      -2.100 -24.772   7.590  1.00 21.68           C
ATOM     37  CG  GLU A 189      -2.415 -24.758   9.091  1.00 22.27           C
ATOM     38  CD  GLU A 189      -3.447 -23.777   9.609  1.00 22.84           C
ATOM     39  OE1 GLU A 189      -4.059 -22.968   8.877  1.00 24.68           O
ATOM     40  OE2 GLU A 189      -3.602 -23.889  10.875  1.00 20.01           O1-
ATOM     41 1HB  GLU A 189      -1.799 -23.789   7.221  1.00  0.00           H
ATOM     42 2HB  GLU A 189      -2.986 -25.075   7.024  1.00  0.00           H
ATOM     43 1HG  GLU A 189      -2.778 -25.742   9.411  1.00  0.00           H
ATOM     44 2HG  GLU A 189      -1.530 -24.578   9.708  1.00  0.00           H
ATOM     45  CB  HIS A 190      -0.319 -24.756   2.963  1.00 18.41           C
ATOM     46  ND1 HIS A 190      -2.837 -24.930   2.961  1.00 20.71           N
ATOM     47  CG  HIS A 190      -1.681 -24.304   3.382  1.00 17.39           C
ATOM     48  CE1 HIS A 190      -3.884 -24.332   3.553  1.00 17.98           C
ATOM     49  NE2 HIS A 190      -3.469 -23.348   4.329  1.00 19.39           N
ATOM     50  CD2 HIS A 190      -2.102 -23.313   4.230  1.00 17.06           C
ATOM     51 1HB  HIS A 190       0.377 -23.920   3.078  1.00  0.00           H
ATOM     52 2HB  HIS A 190      -0.337 -25.035   1.906  1.00  0.00           H
ATOM     53  HD1 HIS A 190      -2.862 -25.693   2.275  1.00  0.00           H
ATOM     54  HE1 HIS A 190      -4.909 -24.627   3.397  1.00  0.00           H
ATOM     55  HD2 HIS A 190      -1.524 -22.592   4.774  1.00  0.00           H
ATOM     56  CB  ASN A 298      -0.711 -28.625   0.965  1.00 23.33           C
ATOM     57  CG  ASN A 298      -1.943 -27.909   1.534  1.00 24.22           C
ATOM     58  OD1 ASN A 298      -2.220 -26.754   1.154  1.00 25.46           O
ATOM     59  ND2 ASN A 298      -2.666 -28.556   2.446  1.00 23.62           N
ATOM     60 1HB  ASN A 298      -0.823 -29.705   1.012  1.00  0.00           H
ATOM     61 2HB  ASN A 298       0.132 -28.366   1.605  1.00  0.00           H
ATOM     62 1HD2 ASN A 298      -3.389 -28.051   2.986  1.00  0.00           H
ATOM     63 2HD2 ASN A 298      -2.426 -29.466   2.843  1.00  0.00           H
ATOM     64  CB  HIS A 332      -1.173 -21.736  15.404  1.00 16.80           C
ATOM     65  ND1 HIS A 332      -2.163 -23.996  14.785  1.00 17.69           N
ATOM     66  CG  HIS A 332      -2.126 -22.617  14.680  1.00 18.81           C
ATOM     67  CE1 HIS A 332      -3.206 -24.456  14.086  1.00 19.54           C
ATOM     68  NE2 HIS A 332      -3.835 -23.443  13.503  1.00 21.62           N
ATOM     69  CD2 HIS A 332      -3.175 -22.288  13.865  1.00 20.05           C
ATOM     70 1HB  HIS A 332      -1.397 -20.701  15.131  1.00  0.00           H
ATOM     71 2HB  HIS A 332      -0.142 -21.934  15.096  1.00  0.00           H
ATOM     72  HD1 HIS A 332      -1.594 -24.608  15.377  1.00  0.00           H
ATOM     73  HE1 HIS A 332      -3.479 -25.494  14.002  1.00  0.00           H
ATOM     74  HD2 HIS A 332      -3.509 -21.318  13.529  1.00  0.00           H
ATOM     75  CB  GLU A 333      -5.631 -20.837  17.119  1.00 18.24           C
ATOM     76  CG  GLU A 333      -5.466 -19.692  16.117  1.00 18.78           C
ATOM     77  CD  GLU A 333      -6.001 -19.995  14.742  1.00 20.19           C
ATOM     78  OE1 GLU A 333      -6.774 -21.003  14.597  1.00 21.87           O
ATOM     79  OE2 GLU A 333      -5.641 -19.218  13.812  1.00 19.75           O1-
ATOM     80 1HB  GLU A 333      -5.490 -21.807  16.645  1.00  0.00           H
ATOM     81 2HB  GLU A 333      -6.642 -20.819  17.524  1.00  0.00           H
ATOM     82 1HG  GLU A 333      -5.994 -18.792  16.457  1.00  0.00           H
ATOM     83 2HG  GLU A 333      -4.432 -19.374  15.954  1.00  0.00           H
ATOM     84  CB  HIS A 337      -7.877 -27.284  18.018  1.00 17.32           C
ATOM     85  CD2 HIS A 337      -7.618 -25.928  15.779  1.00 19.35           C
ATOM     86  CG  HIS A 337      -7.267 -26.288  17.063  1.00 18.31           C
ATOM     87  NE2 HIS A 337      -6.751 -24.923  15.413  1.00 18.63           N
ATOM     88  ND1 HIS A 337      -6.193 -25.518  17.458  1.00 18.42           N
ATOM     89  CE1 HIS A 337      -5.921 -24.709  16.462  1.00 19.58           C
ATOM     90 1HB  HIS A 337      -7.126 -27.538  18.764  1.00  0.00           H
ATOM     91 2HB  HIS A 337      -8.158 -28.205  17.495  1.00  0.00           H
ATOM     92  HD2 HIS A 337      -8.367 -26.267  15.091  1.00  0.00           H
ATOM     93  HE2 HIS A 337      -6.748 -24.402  14.538  1.00  0.00           H
ATOM     94  HE1 HIS A 337      -5.141 -23.967  16.449  1.00  0.00           H
ATOM     95  CB  ASP A 342      -5.868 -28.138  12.399  1.00 20.06           C
ATOM     96  CG  ASP A 342      -6.073 -26.625  12.306  1.00 18.54           C
ATOM     97  OD1 ASP A 342      -7.247 -26.158  12.169  1.00 17.88           O
ATOM     98  OD2 ASP A 342      -5.026 -25.917  12.389  1.00 18.88           O1-
ATOM     99 1HB  ASP A 342      -5.508 -28.330  13.415  1.00  0.00           H
ATOM    100 2HB  ASP A 342      -5.051 -28.413  11.735  1.00  0.00           H
ATOM    101  CA  ALA A 344      -9.623 -25.773   8.303  1.00 23.62           C
ATOM    102  C   ALA A 344      -8.966 -24.737   9.206  1.00 25.10           C
ATOM    103  O   ALA A 344      -8.577 -23.675   8.683  1.00 24.75           O
ATOM    104  CB  ALA A 344     -11.010 -25.310   7.913  1.00 21.88           C
ATOM    105  OXT ALA A 344      -8.917 -25.062  10.447  1.00 27.48           O1-
ATOM    106  HA  ALA A 344      -8.966 -25.853   7.434  1.00  0.00           H
ATOM    107 1HB  ALA A 344     -11.560 -26.069   7.348  1.00  0.00           H
ATOM    108 2HB  ALA A 344     -11.568 -25.044   8.815  1.00  0.00           H
ATOM    109 3HB  ALA A 344     -10.925 -24.416   7.292  1.00  0.00           H
TER     110      ALA A 344
ATOM    111  CB  GLU C 354     -11.881 -24.723  14.321  1.00 24.59           C
ATOM    112  CG  GLU C 354     -10.630 -24.245  15.083  1.00 27.24           C
ATOM    113  CD  GLU C 354      -9.561 -23.761  14.125  1.00 25.24           C
ATOM    114  OE1 GLU C 354      -9.240 -24.550  13.161  1.00 24.76           O
ATOM    115  OE2 GLU C 354      -9.062 -22.621  14.301  1.00 21.99           O1-
ATOM    116 1HB  GLU C 354     -11.886 -25.810  14.213  1.00  0.00           H
ATOM    117 2HB  GLU C 354     -11.868 -24.301  13.309  1.00  0.00           H
ATOM    118 1HG  GLU C 354     -10.843 -23.424  15.767  1.00  0.00           H
ATOM    119 2HG  GLU C 354     -10.208 -25.052  15.689  1.00  0.00           H
ATOM    120  CB  ARG C 357     -15.860 -21.126  10.497  1.00 17.69           C
ATOM    121  CG  ARG C 357     -15.111 -22.372   9.981  1.00 18.22           C
ATOM    122  CD  ARG C 357     -13.707 -22.099   9.445  1.00 19.17           C
ATOM    123  NE  ARG C 357     -12.776 -21.628  10.458  1.00 20.56           N
ATOM    124  CZ  ARG C 357     -11.464 -21.388  10.196  1.00 20.43           C
ATOM    125  NH1 ARG C 357     -10.902 -21.849   9.082  1.00 22.89           N
ATOM    126  NH2 ARG C 357     -10.742 -20.695  11.072  1.00 19.86           N1+
ATOM    127 1HB  ARG C 357     -15.910 -20.373   9.703  1.00  0.00           H
ATOM    128 2HB  ARG C 357     -15.345 -20.659  11.331  1.00  0.00           H
ATOM    129 1HG  ARG C 357     -15.048 -23.153  10.742  1.00  0.00           H
ATOM    130 2HG  ARG C 357     -15.633 -22.806   9.126  1.00  0.00           H
ATOM    131 1HD  ARG C 357     -13.320 -23.037   9.040  1.00  0.00           H
ATOM    132 2HD  ARG C 357     -13.774 -21.396   8.606  1.00  0.00           H
ATOM    133  HE  ARG C 357     -13.153 -20.977  11.152  1.00  0.00           H
ATOM    134 1HH1 ARG C 357      -9.948 -21.555   8.874  1.00  0.00           H
ATOM    135 2HH1 ARG C 357     -11.463 -22.236   8.334  1.00  0.00           H
ATOM    136 1HH2 ARG C 357      -9.720 -20.722  11.100  1.00  0.00           H
ATOM    137 2HH2 ARG C 357     -11.174 -20.286  11.892  1.00  0.00           H
TER     138      ARG C 357
ATOM    139  CB  LYS D 317      -0.298 -14.597  18.384  1.00 17.29           C
ATOM    140  CG  LYS D 317      -1.606 -14.407  19.170  1.00 17.92           C
ATOM    141  CD  LYS D 317      -2.758 -13.774  18.382  1.00 17.42           C
ATOM    142  CE  LYS D 317      -3.156 -14.459  17.078  1.00 16.34           C
ATOM    143  NZ  LYS D 317      -3.581 -15.882  17.246  1.00 18.63           N1+
ATOM    144 1HB  LYS D 317      -0.016 -13.700  17.826  1.00  0.00           H
ATOM    145 2HB  LYS D 317      -0.410 -15.395  17.640  1.00  0.00           H
ATOM    146 1HG  LYS D 317      -1.926 -15.371  19.577  1.00  0.00           H
ATOM    147 2HG  LYS D 317      -1.449 -13.773  20.043  1.00  0.00           H
ATOM    148 1HD  LYS D 317      -3.629 -13.727  19.044  1.00  0.00           H
ATOM    149 2HD  LYS D 317      -2.510 -12.733  18.130  1.00  0.00           H
ATOM    150 1HE  LYS D 317      -4.002 -13.942  16.619  1.00  0.00           H
ATOM    151 2HE  LYS D 317      -2.343 -14.462  16.346  1.00  0.00           H
ATOM    152 1HZ  LYS D 317      -4.326 -16.078  16.477  1.00  0.00           H
ATOM    153 2HZ  LYS D 317      -2.818 -16.551  17.065  1.00  0.00           H
ATOM    154 3HZ  LYS D 317      -3.960 -16.074  18.201  1.00  0.00           H
TER     155      LYS D 317
HETATM  156 MN1  OEX S   1      -5.147 -23.765  12.028  1.00 21.53          Mn2+
HETATM  157 MN2  OEX S   1      -7.830 -24.217  11.802  1.00 23.01          Mn2+
HETATM  158 MN3  OEX S   1      -7.560 -21.718  12.958  1.00 22.03          Mn2+
HETATM  159 MN4  OEX S   1      -6.433 -19.303  11.896  1.00 23.44          Mn2+
HETATM  160 CA1  OEX S   1      -6.787 -21.932   9.583  1.00 24.39          Ca2+
HETATM  161  O1  OEX S   1      -6.375 -24.008  10.701  1.00 21.36           O1-
HETATM  162  O2  OEX S   1      -8.382 -22.563  11.483  1.00 23.78           O1-
HETATM  163  O3  OEX S   1      -6.682 -23.491  13.082  1.00 24.28           O1-
HETATM  164  O4  OEX S   1      -8.258 -20.066  12.370  1.00 23.16           O1-
HETATM  165  O5  OEX S   1      -5.938 -20.967  11.622  1.00 24.51           O1-
HETATM  166  HO4 OEX S   1      -8.957 -19.574  12.899  1.00  0.00           H
HETATM  167  OH1 OEX S   1      -7.121 -17.394  12.522  1.00 18.75           O
HETATM  168  H11 OEX S   1      -7.679 -16.881  11.916  1.00  0.00           H
HETATM  169  H12 OEX S   1      -7.544 -17.350  13.432  1.00  0.00           H
HETATM  170  OH2 OEX S   1      -4.696 -18.306  11.195  1.00 21.28           O
HETATM  171  H21 OEX S   1      -4.276 -17.796  11.937  1.00  0.00           H
HETATM  172  H22 OEX S   1      -4.754 -17.758  10.390  1.00  0.00           H
HETATM  173  OH3 OEX S   1      -5.454 -20.224   8.318  1.00 18.98           O
HETATM  174  H31 OEX S   1      -4.540 -20.493   8.121  1.00  0.00           H
HETATM  175  H32 OEX S   1      -5.371 -19.298   8.626  1.00  0.00           H
HETATM  176  OH4 OEX S   1      -6.380 -22.901   7.389  1.00 23.76           O
HETATM  177  H41 OEX S   1      -5.940 -22.375   6.699  1.00  0.00           H
HETATM  178  H42 OEX S   1      -7.232 -23.209   7.030  1.00  0.00           H
HETATM  179 CL   CL  3   4      -1.718 -18.094  15.818  1.00 19.67          Cl1-
HETATM  180  O   HOH 2   6     -10.213 -18.904  13.556  1.00 20.06           O
HETATM  181  H1  HOH 2   6      -9.675 -18.215  14.060  1.00  0.00           H
HETATM  182  H2  HOH 2   6     -10.385 -19.576  14.280  1.00  0.00           H
HETATM  183  O   HOH 2  44      -3.031 -21.169   7.220  1.00 22.87           O
HETATM  184  H1  HOH 2  44      -3.234 -21.916   7.838  1.00  0.00           H
HETATM  185  H2  HOH 2  44      -3.697 -21.254   6.509  1.00  0.00           H
HETATM  186  O   HOH 2  47     -12.574 -21.147  16.777  1.00 21.53           O
HETATM  187  H1  HOH 2  47     -12.734 -21.784  17.512  1.00  0.00           H
HETATM  188  H2  HOH 2  47     -12.592 -20.258  17.187  1.00  0.00           H
HETATM  189  O   HOH 2  76      -3.603 -17.169  13.359  1.00 22.17           O
HETATM  190  H1  HOH 2  76      -3.329 -17.882  13.961  1.00  0.00           H
HETATM  191  H2  HOH 2  76      -2.878 -16.512  13.425  1.00  0.00           H
HETATM  192  O   HOH 2 111      -2.479 -18.526   7.396  1.00 21.12           O
HETATM  193  H1  HOH 2 111      -1.583 -18.272   7.661  1.00  0.00           H
HETATM  194  H2  HOH 2 111      -2.539 -19.507   7.443  1.00  0.00           H
HETATM  195  O   HOH 2 145      -4.682 -17.586   8.545  1.00 24.88           O
HETATM  196  H1  HOH 2 145      -3.815 -17.818   8.124  1.00  0.00           H
HETATM  197  H2  HOH 2 145      -5.179 -17.051   7.910  1.00  0.00           H
HETATM  198  O   HOH 2 664     -10.283 -20.553  15.538  1.00 25.71           O
HETATM  199  H1  HOH 2 664      -9.742 -21.327  15.279  1.00  0.00           H
HETATM  200  H2  HOH 2 664     -11.073 -20.895  16.013  1.00  0.00           H
HETATM  201  O   HOH 2 893      -5.269 -16.038  15.287  1.00 18.58           O
HETATM  202  H1  HOH 2 893      -4.923 -16.562  14.538  1.00  0.00           H
HETATM  203  H2  HOH 2 893      -6.120 -16.443  15.620  1.00  0.00           H
ENDMDL
MODEL 18
ATOM      1  CB  ASP A  61      -9.625 -17.607  17.011  1.00 18.19           C
ATOM      2  CG  ASP A  61      -8.438 -17.273  16.076  1.00 18.27           C
ATOM      3  OD1 ASP A  61      -8.615 -17.349  14.808  1.00 20.08           O
ATOM      4  OD2 ASP A  61      -7.346 -16.946  16.599  1.00 22.21           O1-
ATOM      5 1HB  ASP A  61      -9.370 -17.359  18.040  1.00  0.00           H
ATOM      6 2HB  ASP A  61      -9.814 -18.681  16.926  1.00  0.00           H
ATOM      7  CB  TYR A 161      -6.433 -17.555   1.776  1.00 20.10           C
ATOM      8  CG  TYR A 161      -5.932 -18.585   2.751  1.00 19.15           C
ATOM      9  CD1 TYR A 161      -5.917 -18.353   4.126  1.00 18.99           C
ATOM     10  CE1 TYR A 161      -5.535 -19.346   5.022  1.00 19.09           C
ATOM     11  CZ  TYR A 161      -5.205 -20.616   4.532  1.00 19.63           C
ATOM     12  OH  TYR A 161      -4.920 -21.603   5.414  1.00 19.62           O
ATOM     13  CD2 TYR A 161      -5.552 -19.845   2.280  1.00 18.10           C
ATOM     14  CE2 TYR A 161      -5.224 -20.873   3.152  1.00 18.68           C
ATOM     15 1HB  TYR A 161      -5.790 -17.543   0.885  1.00  0.00           H
ATOM     16 2HB  TYR A 161      -6.403 -16.546   2.183  1.00  0.00           H
ATOM     17  HD1 TYR A 161      -6.226 -17.382   4.489  1.00  0.00           H
ATOM     18  HE1 TYR A 161      -5.510 -19.175   6.093  1.00  0.00           H
ATOM     19  HH  TYR A 161      -4.352 -22.375   4.965  1.00  0.00           H
ATOM     20  HD2 TYR A 161      -5.476 -19.997   1.206  1.00  0.00           H
ATOM     21  HE2 TYR A 161      -4.945 -21.851   2.780  1.00  0.00           H
ATOM     22  CB  ASP A 170      -8.330 -18.167   7.937  1.00 20.37           C
ATOM     23  CG  ASP A 170      -8.129 -19.262   9.003  1.00 22.07           C
ATOM     24  OD1 ASP A 170      -7.407 -18.984  10.009  1.00 20.84           O
ATOM     25  OD2 ASP A 170      -8.554 -20.411   8.711  1.00 23.27           O1-
ATOM     26 1HB  ASP A 170      -9.318 -18.283   7.480  1.00  0.00           H
ATOM     27 2HB  ASP A 170      -7.610 -18.442   7.161  1.00  0.00           H
ATOM     28  CB  ASN A 181       0.364 -14.070  12.896  1.00 19.24           C
ATOM     29  CG  ASN A 181      -0.531 -15.060  13.661  1.00 20.07           C
ATOM     30  OD1 ASN A 181      -1.708 -15.202  13.300  1.00 19.37           O
ATOM     31  ND2 ASN A 181       0.026 -15.694  14.701  1.00 17.16           N
ATOM     32 1HB  ASN A 181       0.879 -13.409  13.598  1.00  0.00           H
ATOM     33 2HB  ASN A 181      -0.327 -13.475  12.306  1.00  0.00           H
ATOM     34 1HD2 ASN A 181      -0.491 -16.457  15.154  1.00  0.00           H
ATOM     35 2HD2 ASN A 181       1.004 -15.519  14.921  1.00  0.00           H
ATOM     36  CB  GLU A 189      -2.101 -24.774   7.590  1.00 21.68           C
ATOM     37  CG  GLU A 189      -2.418 -24.777   9.090  1.00 22.27           C
ATOM     38  CD  GLU A 189      -3.435 -23.789   9.628  1.00 22.84           C
ATOM     39  OE1 GLU A 189      -4.032 -22.958   8.909  1.00 24.68           O
ATOM     40  OE2 GLU A 189      -3.583 -23.921  10.890  1.00 20.01           O1-
ATOM     41 1HB  GLU A 189      -1.800 -23.788   7.230  1.00  0.00           H
ATOM     42 2HB  GLU A 189      -2.986 -25.073   7.018  1.00  0.00           H
ATOM     43 1HG  GLU A 189      -2.793 -25.762   9.394  1.00  0.00           H
ATOM     44 2HG  GLU A 189      -1.530 -24.614   9.706  1.00  0.00           H
ATOM     45  CB  HIS A 190      -0.324 -24.756   2.965  1.00 18.41           C
ATOM     46  ND1 HIS A 190      -2.844 -24.928   2.966  1.00 20.71           N
ATOM     47  CG  HIS A 190      -1.686 -24.304   3.387  1.00 17.39           C
ATOM     48  CE1 HIS A 190      -3.890 -24.329   3.561  1.00 17.98           C
ATOM     49  NE2 HIS A 190      -3.473 -23.346   4.338  1.00 19.39           N
ATOM     50  CD2 HIS A 190      -2.106 -23.313   4.236  1.00 17.06           C
ATOM     51 1HB  HIS A 190       0.372 -23.920   3.080  1.00  0.00           H
ATOM     52 2HB  HIS A 190      -0.343 -25.034   1.908  1.00  0.00           H
ATOM     53  HD1 HIS A 190      -2.871 -25.689   2.281  1.00  0.00           H
ATOM     54  HE1 HIS A 190      -4.916 -24.622   3.407  1.00  0.00           H
ATOM     55  HD2 HIS A 190      -1.526 -22.593   4.779  1.00  0.00           H
ATOM     56  CB  ASN A 298      -0.712 -28.624   0.965  1.00 23.33           C
ATOM     57  CG  ASN A 298      -1.944 -27.907   1.534  1.00 24.22           C
ATOM     58  OD1 ASN A 298      -2.219 -26.752   1.155  1.00 25.46           O
ATOM     59  ND2 ASN A 298      -2.668 -28.555   2.444  1.00 23.62           N
ATOM     60 1HB  ASN A 298      -0.824 -29.704   1.013  1.00  0.00           H
ATOM     61 2HB  ASN A 298       0.131 -28.365   1.606  1.00  0.00           H
ATOM     62 1HD2 ASN A 298      -3.390 -28.050   2.985  1.00  0.00           H
ATOM     63 2HD2 ASN A 298      -2.427 -29.465   2.842  1.00  0.00           H
ATOM     64  CB  HIS A 332      -1.139 -21.696  15.410  1.00 16.80           C
ATOM     65  ND1 HIS A 332      -2.042 -23.967  14.751  1.00 17.69           N
ATOM     66  CG  HIS A 332      -2.057 -22.588  14.670  1.00 18.81           C
ATOM     67  CE1 HIS A 332      -3.078 -24.450  14.052  1.00 19.54           C
ATOM     68  NE2 HIS A 332      -3.742 -23.450  13.498  1.00 21.62           N
ATOM     69  CD2 HIS A 332      -3.127 -22.281  13.874  1.00 20.05           C
ATOM     70 1HB  HIS A 332      -1.379 -20.661  15.153  1.00  0.00           H
ATOM     71 2HB  HIS A 332      -0.099 -21.875  15.118  1.00  0.00           H
ATOM     72  HD1 HIS A 332      -1.447 -24.568  15.325  1.00  0.00           H
ATOM     73  HE1 HIS A 332      -3.312 -25.496  13.942  1.00  0.00           H
ATOM     74  HD2 HIS A 332      -3.503 -21.318  13.564  1.00  0.00           H
ATOM     75  CB  GLU A 333      -5.636 -20.806  17.134  1.00 18.24           C
ATOM     76  CG  GLU A 333      -5.488 -19.611  16.194  1.00 18.78           C
ATOM     77  CD  GLU A 333      -5.945 -19.927  14.798  1.00 20.19           C
ATOM     78  OE1 GLU A 333      -6.574 -21.024  14.630  1.00 21.87           O
ATOM     79  OE2 GLU A 333      -5.658 -19.093  13.897  1.00 19.75           O1-
ATOM     80 1HB  GLU A 333      -5.467 -21.734  16.595  1.00  0.00           H
ATOM     81 2HB  GLU A 333      -6.647 -20.830  17.537  1.00  0.00           H
ATOM     82 1HG  GLU A 333      -6.076 -18.755  16.540  1.00  0.00           H
ATOM     83 2HG  GLU A 333      -4.464 -19.238  16.087  1.00  0.00           H
ATOM     84  CB  HIS A 337      -7.883 -27.273  18.003  1.00 17.32           C
ATOM     85  CD2 HIS A 337      -7.549 -25.874  15.764  1.00 19.35           C
ATOM     86  CG  HIS A 337      -7.304 -26.252  17.061  1.00 18.31           C
ATOM     87  NE2 HIS A 337      -6.716 -24.810  15.469  1.00 18.63           N
ATOM     88  ND1 HIS A 337      -6.309 -25.392  17.502  1.00 18.42           N1+
ATOM     89  CE1 HIS A 337      -5.980 -24.533  16.537  1.00 19.58           C
ATOM     90 1HB  HIS A 337      -7.126 -27.563  18.731  1.00  0.00           H
ATOM     91 2HB  HIS A 337      -8.166 -28.172  17.450  1.00  0.00           H
ATOM     92  HD2 HIS A 337      -8.233 -26.254  15.028  1.00  0.00           H
ATOM     93  HE2 HIS A 337      -6.649 -24.243  14.560  1.00  0.00           H
ATOM     94  HD1 HIS A 337      -5.979 -25.363  18.476  1.00  0.00           H
ATOM     95  HE1 HIS A 337      -5.257 -23.744  16.616  1.00  0.00           H
ATOM     96  CB  ASP A 342      -5.849 -28.160  12.383  1.00 20.06           C
ATOM     97  CG  ASP A 342      -6.061 -26.645  12.379  1.00 18.54           C
ATOM     98  OD1 ASP A 342      -7.244 -26.188  12.265  1.00 17.88           O
ATOM     99  OD2 ASP A 342      -5.024 -25.940  12.516  1.00 18.88           O1-
ATOM    100 1HB  ASP A 342      -5.425 -28.409  13.361  1.00  0.00           H
ATOM    101 2HB  ASP A 342      -5.069 -28.399  11.661  1.00  0.00           H
ATOM    102  CA  ALA A 344      -9.620 -25.795   8.265  1.00 23.62           C
ATOM    103  C   ALA A 344      -9.033 -24.780   9.220  1.00 25.10           C
ATOM    104  O   ALA A 344      -8.599 -23.698   8.726  1.00 24.75           O
ATOM    105  CB  ALA A 344     -11.004 -25.341   7.844  1.00 21.88           C
ATOM    106  OXT ALA A 344      -9.108 -25.083  10.444  1.00 27.48           O1-
ATOM    107  HA  ALA A 344      -8.937 -25.872   7.417  1.00  0.00           H
ATOM    108 1HB  ALA A 344     -11.555 -26.112   7.297  1.00  0.00           H
ATOM    109 2HB  ALA A 344     -11.567 -25.042   8.730  1.00  0.00           H
ATOM    110 3HB  ALA A 344     -10.912 -24.465   7.197  1.00  0.00           H
TER     111      ALA A 344
ATOM    112  CB  GLU C 354     -11.822 -24.593  14.366  1.00 24.59           C
ATOM    113  CG  GLU C 354     -10.676 -23.821  15.054  1.00 27.24           C
ATOM    114  CD  GLU C 354      -9.513 -23.553  14.116  1.00 25.24           C
ATOM    115  OE1 GLU C 354      -9.232 -24.470  13.274  1.00 24.76           O
ATOM    116  OE2 GLU C 354      -8.889 -22.456  14.228  1.00 21.99           O1-
ATOM    117 1HB  GLU C 354     -11.654 -25.672  14.390  1.00  0.00           H
ATOM    118 2HB  GLU C 354     -11.859 -24.298  13.311  1.00  0.00           H
ATOM    119 1HG  GLU C 354     -10.995 -22.858  15.449  1.00  0.00           H
ATOM    120 2HG  GLU C 354     -10.289 -24.396  15.903  1.00  0.00           H
ATOM    121  CB  ARG C 357     -15.866 -21.114  10.494  1.00 17.69           C
ATOM    122  CG  ARG C 357     -15.122 -22.357   9.978  1.00 18.22           C
ATOM    123  CD  ARG C 357     -13.733 -22.071   9.419  1.00 19.17           C
ATOM    124  NE  ARG C 357     -12.803 -21.553  10.399  1.00 20.56           N
ATOM    125  CZ  ARG C 357     -11.460 -21.688  10.309  1.00 20.43           C
ATOM    126  NH1 ARG C 357     -10.951 -22.328   9.252  1.00 22.89           N
ATOM    127  NH2 ARG C 357     -10.677 -21.233  11.276  1.00 19.86           N1+
ATOM    128 1HB  ARG C 357     -15.924 -20.361   9.699  1.00  0.00           H
ATOM    129 2HB  ARG C 357     -15.349 -20.647  11.325  1.00  0.00           H
ATOM    130 1HG  ARG C 357     -15.037 -23.128  10.748  1.00  0.00           H
ATOM    131 2HG  ARG C 357     -15.651 -22.807   9.135  1.00  0.00           H
ATOM    132 1HD  ARG C 357     -13.330 -23.011   9.043  1.00  0.00           H
ATOM    133 2HD  ARG C 357     -13.829 -21.400   8.558  1.00  0.00           H
ATOM    134  HE  ARG C 357     -13.122 -20.825  11.047  1.00  0.00           H
ATOM    135 1HH1 ARG C 357      -9.946 -22.473   9.166  1.00  0.00           H
ATOM    136 2HH1 ARG C 357     -11.485 -22.375   8.394  1.00  0.00           H
ATOM    137 1HH2 ARG C 357      -9.687 -21.555  11.352  1.00  0.00           H
ATOM    138 2HH2 ARG C 357     -11.079 -20.763  12.078  1.00  0.00           H
TER     139      ARG C 357
ATOM    140  CB  LYS D 317      -0.299 -14.596  18.384  1.00 17.29           C
ATOM    141  CG  LYS D 317      -1.607 -14.403  19.171  1.00 17.92           C
ATOM    142  CD  LYS D 317      -2.758 -13.753  18.395  1.00 17.42           C
ATOM    143  CE  LYS D 317      -3.176 -14.419  17.088  1.00 16.34           C
ATOM    144  NZ  LYS D 317      -3.610 -15.839  17.242  1.00 18.63           N1+
ATOM    145 1HB  LYS D 317      -0.015 -13.699  17.827  1.00  0.00           H
ATOM    146 2HB  LYS D 317      -0.413 -15.392  17.639  1.00  0.00           H
ATOM    147 1HG  LYS D 317      -1.932 -15.368  19.571  1.00  0.00           H
ATOM    148 2HG  LYS D 317      -1.444 -13.778  20.050  1.00  0.00           H
ATOM    149 1HD  LYS D 317      -3.624 -13.705  19.066  1.00  0.00           H
ATOM    150 2HD  LYS D 317      -2.503 -12.712  18.153  1.00  0.00           H
ATOM    151 1HE  LYS D 317      -4.022 -13.886  16.645  1.00  0.00           H
ATOM    152 2HE  LYS D 317      -2.371 -14.421  16.347  1.00  0.00           H
ATOM    153 1HZ  LYS D 317      -4.350 -16.041  16.463  1.00  0.00           H
ATOM    154 2HZ  LYS D 317      -2.848 -16.509  17.067  1.00  0.00           H
ATOM    155 3HZ  LYS D 317      -3.995 -16.036  18.193  1.00  0.00           H
TER     156      LYS D 317
HETATM  157 MN1  OEX S   1      -5.127 -23.748  12.084  1.00 21.53          Mn2+
HETATM  158 MN2  OEX S   1      -7.842 -24.280  11.857  1.00 23.01          Mn2+
HETATM  159 MN3  OEX S   1      -7.347 -21.705  12.949  1.00 22.03          Mn2+
HETATM  160 MN4  OEX S   1      -6.603 -19.258  12.005  1.00 23.44          Mn2+
HETATM  161 CA1  OEX S   1      -6.821 -21.969   9.653  1.00 24.39          Ca2+
HETATM  162  O1  OEX S   1      -6.343 -24.039  10.775  1.00 21.36           O1-
HETATM  163  O2  OEX S   1      -8.283 -22.468  11.572  1.00 23.78           O1-
HETATM  164  O3  OEX S   1      -6.488 -23.384  13.292  1.00 24.28           O1-
HETATM  165  O4  OEX S   1      -8.077 -20.055  12.639  1.00 23.16           O1-
HETATM  166  O5  OEX S   1      -6.026 -21.127  11.848  1.00 24.51           O1-
HETATM  167  OH1 OEX S   1      -7.234 -17.331  12.594  1.00 18.75           O
HETATM  168  H11 OEX S   1      -7.786 -16.808  11.991  1.00  0.00           H
HETATM  169  H12 OEX S   1      -7.654 -17.299  13.514  1.00  0.00           H
HETATM  170  OH2 OEX S   1      -4.873 -18.409  11.312  1.00 21.28           O
HETATM  171  H21 OEX S   1      -4.399 -17.895  12.023  1.00  0.00           H
HETATM  172  H22 OEX S   1      -4.877 -17.907  10.473  1.00  0.00           H
HETATM  173  OH3 OEX S   1      -5.445 -20.274   8.452  1.00 18.98           O
HETATM  174  H31 OEX S   1      -4.538 -20.529   8.217  1.00  0.00           H
HETATM  175  H32 OEX S   1      -5.380 -19.334   8.715  1.00  0.00           H
HETATM  176  OH4 OEX S   1      -6.394 -22.922   7.442  1.00 23.76           O
HETATM  177  H41 OEX S   1      -5.983 -22.385   6.744  1.00  0.00           H
HETATM  178  H42 OEX S   1      -7.263 -23.221   7.120  1.00  0.00           H
HETATM  179 CL   CL  3   4      -1.789 -18.075  15.837  1.00 19.67          Cl1-
HETATM  180  O   HOH 2   6     -10.207 -18.869  13.438  1.00 20.06           O
HETATM  181  H1  HOH 2   6      -9.732 -18.222  14.033  1.00  0.00           H
HETATM  182  H2  HOH 2   6      -9.428 -19.332  13.030  1.00  0.00           H
HETATM  183  O   HOH 2  44      -3.037 -21.168   7.232  1.00 22.87           O
HETATM  184  H1  HOH 2  44      -3.230 -21.917   7.852  1.00  0.00           H
HETATM  185  H2  HOH 2  44      -3.719 -21.249   6.536  1.00  0.00           H
HETATM  186  O   HOH 2  47     -12.459 -21.118  16.683  1.00 21.53           O
HETATM  187  H1  HOH 2  47     -11.549 -20.976  16.333  1.00  0.00           H
HETATM  188  H2  HOH 2  47     -12.618 -20.248  17.099  1.00  0.00           H
HETATM  189  O   HOH 2  76      -3.616 -17.196  13.327  1.00 22.17           O
HETATM  190  H1  HOH 2  76      -3.348 -17.868  13.978  1.00  0.00           H
HETATM  191  H2  HOH 2  76      -2.900 -16.529  13.369  1.00  0.00           H
HETATM  192  O   HOH 2 111      -2.499 -18.524   7.431  1.00 21.12           O
HETATM  193  H1  HOH 2 111      -1.594 -18.278   7.671  1.00  0.00           H
HETATM  194  H2  HOH 2 111      -2.558 -19.508   7.455  1.00  0.00           H
HETATM  195  O   HOH 2 145      -4.669 -17.634   8.680  1.00 24.88           O
HETATM  196  H1  HOH 2 145      -3.808 -17.850   8.238  1.00  0.00           H
HETATM  197  H2  HOH 2 145      -5.164 -17.055   8.084  1.00  0.00           H
HETATM  198  O   HOH 2 664     -10.094 -20.450  15.625  1.00 25.71           O
HETATM  199  H1  HOH 2 664      -9.479 -21.142  15.322  1.00  0.00           H
HETATM  200  H2  HOH 2 664     -10.261 -19.915  14.815  1.00  0.00           H
HETATM  201  O   HOH 2 893      -5.292 -16.049  15.288  1.00 18.58           O
HETATM  202  H1  HOH 2 893      -4.970 -16.588  14.541  1.00  0.00           H
HETATM  203  H2  HOH 2 893      -6.142 -16.448  15.641  1.00  0.00           H
ENDMDL
MODEL 19
ATOM      1  CB  ASP A  61      -9.623 -17.609  17.002  1.00 18.19           C
ATOM      2  CG  ASP A  61      -8.438 -17.262  16.070  1.00 18.27           C
ATOM      3  OD1 ASP A  61      -8.615 -17.328  14.802  1.00 20.08           O
ATOM      4  OD2 ASP A  61      -7.350 -16.928  16.597  1.00 22.21           O1-
ATOM      5 1HB  ASP A  61      -9.368 -17.374  18.034  1.00  0.00           H
ATOM      6 2HB  ASP A  61      -9.811 -18.683  16.904  1.00  0.00           H
ATOM      7  CB  TYR A 161      -6.432 -17.552   1.772  1.00 20.10           C
ATOM      8  CG  TYR A 161      -5.928 -18.584   2.744  1.00 19.15           C
ATOM      9  CD1 TYR A 161      -5.923 -18.357   4.120  1.00 18.99           C
ATOM     10  CE1 TYR A 161      -5.545 -19.353   5.013  1.00 19.09           C
ATOM     11  CZ  TYR A 161      -5.209 -20.621   4.519  1.00 19.63           C
ATOM     12  OH  TYR A 161      -4.932 -21.606   5.399  1.00 19.62           O
ATOM     13  CD2 TYR A 161      -5.546 -19.840   2.268  1.00 18.10           C
ATOM     14  CE2 TYR A 161      -5.219 -20.872   3.138  1.00 18.68           C
ATOM     15 1HB  TYR A 161      -5.792 -17.537   0.880  1.00  0.00           H
ATOM     16 2HB  TYR A 161      -6.404 -16.544   2.182  1.00  0.00           H
ATOM     17  HD1 TYR A 161      -6.238 -17.389   4.486  1.00  0.00           H
ATOM     18  HE1 TYR A 161      -5.530 -19.193   6.086  1.00  0.00           H
ATOM     19  HH  TYR A 161      -4.363 -22.377   4.959  1.00  0.00           H
ATOM     20  HD2 TYR A 161      -5.466 -19.989   1.193  1.00  0.00           H
ATOM     21  HE2 TYR A 161      -4.936 -21.848   2.764  1.00  0.00           H
ATOM     22  CB  ASP A 170      -8.357 -18.151   7.899  1.00 20.37           C
ATOM     23  CG  ASP A 170      -8.165 -19.275   8.935  1.00 22.07           C
ATOM     24  OD1 ASP A 170      -7.445 -19.032   9.948  1.00 20.84           O
ATOM     25  OD2 ASP A 170      -8.594 -20.412   8.603  1.00 23.27           O1-
ATOM     26 1HB  ASP A 170      -9.347 -18.241   7.443  1.00  0.00           H
ATOM     27 2HB  ASP A 170      -7.646 -18.422   7.113  1.00  0.00           H
ATOM     28  CB  ASN A 181       0.361 -14.074  12.896  1.00 19.24           C
ATOM     29  CG  ASN A 181      -0.528 -15.070  13.665  1.00 20.07           C
ATOM     30  OD1 ASN A 181      -1.701 -15.226  13.302  1.00 19.37           O
ATOM     31  ND2 ASN A 181       0.031 -15.691  14.711  1.00 17.16           N
ATOM     32 1HB  ASN A 181       0.875 -13.410  13.598  1.00  0.00           H
ATOM     33 2HB  ASN A 181      -0.333 -13.483  12.306  1.00  0.00           H
ATOM     34 1HD2 ASN A 181      -0.477 -16.469  15.156  1.00  0.00           H
ATOM     35 2HD2 ASN A 181       1.011 -15.516  14.924  1.00  0.00           H
ATOM     36  CB  GLU A 189      -2.098 -24.765   7.575  1.00 21.68           C
ATOM     37  CG  GLU A 189      -2.428 -24.754   9.072  1.00 22.27           C
ATOM     38  CD  GLU A 189      -3.446 -23.762   9.607  1.00 22.84           C
ATOM     39  OE1 GLU A 189      -4.056 -22.936   8.886  1.00 24.68           O
ATOM     40  OE2 GLU A 189      -3.582 -23.887  10.866  1.00 20.01           O1-
ATOM     41 1HB  GLU A 189      -1.789 -23.783   7.211  1.00  0.00           H
ATOM     42 2HB  GLU A 189      -2.980 -25.062   6.999  1.00  0.00           H
ATOM     43 1HG  GLU A 189      -2.809 -25.735   9.380  1.00  0.00           H
ATOM     44 2HG  GLU A 189      -1.544 -24.594   9.695  1.00  0.00           H
ATOM     45  CB  HIS A 190      -0.323 -24.756   2.966  1.00 18.41           C
ATOM     46  ND1 HIS A 190      -2.842 -24.931   2.964  1.00 20.71           N
ATOM     47  CG  HIS A 190      -1.686 -24.303   3.385  1.00 17.39           C
ATOM     48  CE1 HIS A 190      -3.889 -24.333   3.559  1.00 17.98           C
ATOM     49  NE2 HIS A 190      -3.475 -23.349   4.333  1.00 19.39           N
ATOM     50  CD2 HIS A 190      -2.109 -23.313   4.233  1.00 17.06           C
ATOM     51 1HB  HIS A 190       0.372 -23.919   3.082  1.00  0.00           H
ATOM     52 2HB  HIS A 190      -0.340 -25.033   1.908  1.00  0.00           H
ATOM     53  HD1 HIS A 190      -2.869 -25.692   2.279  1.00  0.00           H
ATOM     54  HE1 HIS A 190      -4.915 -24.630   3.408  1.00  0.00           H
ATOM     55  HD2 HIS A 190      -1.532 -22.593   4.781  1.00  0.00           H
ATOM     56  CB  ASN A 298      -0.713 -28.623   0.965  1.00 23.33           C
ATOM     57  CG  ASN A 298      -1.946 -27.906   1.534  1.00 24.22           C
ATOM     58  OD1 ASN A 298      -2.224 -26.754   1.146  1.00 25.46           O
ATOM     59  ND2 ASN A 298      -2.663 -28.548   2.451  1.00 23.62           N
ATOM     60 1HB  ASN A 298      -0.826 -29.703   1.013  1.00  0.00           H
ATOM     61 2HB  ASN A 298       0.130 -28.364   1.606  1.00  0.00           H
ATOM     62 1HD2 ASN A 298      -3.386 -28.043   2.993  1.00  0.00           H
ATOM     63 2HD2 ASN A 298      -2.426 -29.459   2.848  1.00  0.00           H
ATOM     64  CB  HIS A 332      -1.151 -21.715  15.408  1.00 16.80           C
ATOM     65  ND1 HIS A 332      -2.097 -23.984  14.779  1.00 17.69           N
ATOM     66  CG  HIS A 332      -2.079 -22.607  14.676  1.00 18.81           C
ATOM     67  CE1 HIS A 332      -3.129 -24.455  14.067  1.00 19.54           C
ATOM     68  NE2 HIS A 332      -3.757 -23.451  13.480  1.00 21.62           N
ATOM     69  CD2 HIS A 332      -3.125 -22.290  13.852  1.00 20.05           C
ATOM     70 1HB  HIS A 332      -1.389 -20.681  15.142  1.00  0.00           H
ATOM     71 2HB  HIS A 332      -0.113 -21.896  15.112  1.00  0.00           H
ATOM     72  HD1 HIS A 332      -1.538 -24.589  15.385  1.00  0.00           H
ATOM     73  HE1 HIS A 332      -3.398 -25.494  13.987  1.00  0.00           H
ATOM     74  HD2 HIS A 332      -3.475 -21.323  13.525  1.00  0.00           H
ATOM     75  CB  GLU A 333      -5.631 -20.816  17.126  1.00 18.24           C
ATOM     76  CG  GLU A 333      -5.463 -19.624  16.181  1.00 18.78           C
ATOM     77  CD  GLU A 333      -5.908 -19.918  14.777  1.00 20.19           C
ATOM     78  OE1 GLU A 333      -6.575 -20.985  14.591  1.00 21.87           O
ATOM     79  OE2 GLU A 333      -5.579 -19.084  13.881  1.00 19.75           O1-
ATOM     80 1HB  GLU A 333      -5.474 -21.762  16.613  1.00  0.00           H
ATOM     81 2HB  GLU A 333      -6.643 -20.824  17.527  1.00  0.00           H
ATOM     82 1HG  GLU A 333      -6.047 -18.762  16.523  1.00  0.00           H
ATOM     83 2HG  GLU A 333      -4.437 -19.255  16.083  1.00  0.00           H
ATOM     84  CB  HIS A 337      -7.883 -27.273  18.006  1.00 17.32           C
ATOM     85  CD2 HIS A 337      -7.760 -25.797  15.835  1.00 19.35           C
ATOM     86  CG  HIS A 337      -7.308 -26.252  17.056  1.00 18.31           C
ATOM     87  NE2 HIS A 337      -6.890 -24.797  15.457  1.00 18.63           N
ATOM     88  ND1 HIS A 337      -6.175 -25.547  17.407  1.00 18.42           N
ATOM     89  CE1 HIS A 337      -5.961 -24.688  16.436  1.00 19.58           C
ATOM     90 1HB  HIS A 337      -7.119 -27.520  18.741  1.00  0.00           H
ATOM     91 2HB  HIS A 337      -8.160 -28.194  17.482  1.00  0.00           H
ATOM     92  HD2 HIS A 337      -8.591 -26.079  15.213  1.00  0.00           H
ATOM     93  HE2 HIS A 337      -6.873 -24.246  14.595  1.00  0.00           H
ATOM     94  HE1 HIS A 337      -5.156 -23.971  16.394  1.00  0.00           H
ATOM     95  CB  ASP A 342      -5.864 -28.143  12.397  1.00 20.06           C
ATOM     96  CG  ASP A 342      -6.071 -26.627  12.325  1.00 18.54           C
ATOM     97  OD1 ASP A 342      -7.248 -26.166  12.198  1.00 17.88           O
ATOM     98  OD2 ASP A 342      -5.023 -25.926  12.417  1.00 18.88           O1-
ATOM     99 1HB  ASP A 342      -5.495 -28.347  13.407  1.00  0.00           H
ATOM    100 2HB  ASP A 342      -5.054 -28.412  11.721  1.00  0.00           H
ATOM    101  CA  ALA A 344      -9.621 -25.800   8.255  1.00 23.62           C
ATOM    102  C   ALA A 344      -9.035 -24.772   9.194  1.00 25.10           C
ATOM    103  O   ALA A 344      -8.617 -23.691   8.682  1.00 24.75           O
ATOM    104  CB  ALA A 344     -11.004 -25.347   7.833  1.00 21.88           C
ATOM    105  OXT ALA A 344      -9.105 -25.059  10.419  1.00 27.48           O1-
ATOM    106  HA  ALA A 344      -8.937 -25.884   7.407  1.00  0.00           H
ATOM    107 1HB  ALA A 344     -11.559 -26.121   7.290  1.00  0.00           H
ATOM    108 2HB  ALA A 344     -11.563 -25.042   8.718  1.00  0.00           H
ATOM    109 3HB  ALA A 344     -10.911 -24.473   7.184  1.00  0.00           H
TER     110      ALA A 344
ATOM    111  CB  GLU C 354     -11.817 -24.589  14.368  1.00 24.59           C
ATOM    112  CG  GLU C 354     -10.681 -23.756  15.002  1.00 27.24           C
ATOM    113  CD  GLU C 354      -9.532 -23.490  14.046  1.00 25.24           C
ATOM    114  OE1 GLU C 354      -9.266 -24.399  13.190  1.00 24.76           O
ATOM    115  OE2 GLU C 354      -8.906 -22.392  14.155  1.00 21.99           O1-
ATOM    116 1HB  GLU C 354     -11.620 -25.660  14.443  1.00  0.00           H
ATOM    117 2HB  GLU C 354     -11.869 -24.349  13.299  1.00  0.00           H
ATOM    118 1HG  GLU C 354     -11.019 -22.785  15.360  1.00  0.00           H
ATOM    119 2HG  GLU C 354     -10.257 -24.280  15.867  1.00  0.00           H
ATOM    120  CB  ARG C 357     -15.866 -21.116  10.495  1.00 17.69           C
ATOM    121  CG  ARG C 357     -15.128 -22.358   9.970  1.00 18.22           C
ATOM    122  CD  ARG C 357     -13.735 -22.071   9.425  1.00 19.17           C
ATOM    123  NE  ARG C 357     -12.811 -21.577  10.420  1.00 20.56           N
ATOM    124  CZ  ARG C 357     -11.466 -21.739  10.341  1.00 20.43           C
ATOM    125  NH1 ARG C 357     -10.966 -22.372   9.272  1.00 22.89           N
ATOM    126  NH2 ARG C 357     -10.682 -21.331  11.321  1.00 19.86           N1+
ATOM    127 1HB  ARG C 357     -15.920 -20.357   9.706  1.00  0.00           H
ATOM    128 2HB  ARG C 357     -15.344 -20.660  11.329  1.00  0.00           H
ATOM    129 1HG  ARG C 357     -15.050 -23.136  10.734  1.00  0.00           H
ATOM    130 2HG  ARG C 357     -15.655 -22.796   9.119  1.00  0.00           H
ATOM    131 1HD  ARG C 357     -13.333 -23.008   9.037  1.00  0.00           H
ATOM    132 2HD  ARG C 357     -13.822 -21.389   8.571  1.00  0.00           H
ATOM    133  HE  ARG C 357     -13.119 -20.838  11.060  1.00  0.00           H
ATOM    134 1HH1 ARG C 357      -9.960 -22.523   9.190  1.00  0.00           H
ATOM    135 2HH1 ARG C 357     -11.482 -22.357   8.402  1.00  0.00           H
ATOM    136 1HH2 ARG C 357      -9.671 -21.660  11.381  1.00  0.00           H
ATOM    137 2HH2 ARG C 357     -11.083 -20.889  12.138  1.00  0.00           H
TER     138      ARG C 357
ATOM    139  CB  LYS D 317      -0.297 -14.600  18.381  1.00 17.29           C
ATOM    140  CG  LYS D 317      -1.609 -14.416  19.161  1.00 17.92           C
ATOM    141  CD  LYS D 317      -2.761 -13.787  18.368  1.00 17.42           C
ATOM    142  CE  LYS D 317      -3.159 -14.475  17.065  1.00 16.34           C
ATOM    143  NZ  LYS D 317      -3.598 -15.892  17.231  1.00 18.63           N1+
ATOM    144 1HB  LYS D 317      -0.016 -13.701  17.825  1.00  0.00           H
ATOM    145 2HB  LYS D 317      -0.405 -15.397  17.636  1.00  0.00           H
ATOM    146 1HG  LYS D 317      -1.927 -15.381  19.565  1.00  0.00           H
ATOM    147 2HG  LYS D 317      -1.458 -13.782  20.035  1.00  0.00           H
ATOM    148 1HD  LYS D 317      -3.633 -13.739  19.030  1.00  0.00           H
ATOM    149 2HD  LYS D 317      -2.513 -12.746  18.114  1.00  0.00           H
ATOM    150 1HE  LYS D 317      -3.999 -13.949  16.602  1.00  0.00           H
ATOM    151 2HE  LYS D 317      -2.344 -14.485  16.336  1.00  0.00           H
ATOM    152 1HZ  LYS D 317      -4.352 -16.080  16.460  1.00  0.00           H
ATOM    153 2HZ  LYS D 317      -2.843 -16.570  17.043  1.00  0.00           H
ATOM    154 3HZ  LYS D 317      -3.977 -16.084  18.186  1.00  0.00           H
TER     155      LYS D 317
HETATM  156 MN1  OEX S   1      -5.138 -23.739  12.063  1.00 21.53          Mn2+
HETATM  157 MN2  OEX S   1      -7.839 -24.236  11.823  1.00 23.01          Mn2+
HETATM  158 MN3  OEX S   1      -7.356 -21.652  12.907  1.00 22.03          Mn2+
HETATM  159 MN4  OEX S   1      -6.600 -19.215  11.995  1.00 23.44          Mn2+
HETATM  160 CA1  OEX S   1      -6.837 -21.916   9.637  1.00 24.39          Ca2+
HETATM  161  O1  OEX S   1      -6.357 -23.996  10.735  1.00 21.36           O1-
HETATM  162  O2  OEX S   1      -8.291 -22.396  11.515  1.00 23.78           O1-
HETATM  163  O3  OEX S   1      -6.501 -23.298  13.207  1.00 24.28           O1-
HETATM  164  O4  OEX S   1      -8.087 -19.985  12.638  1.00 23.16           O1-
HETATM  165  O5  OEX S   1      -6.042 -21.031  11.798  1.00 24.51           O1-
HETATM  166  OH1 OEX S   1      -7.216 -17.303  12.602  1.00 18.75           O
HETATM  167  H11 OEX S   1      -7.784 -16.793  12.003  1.00  0.00           H
HETATM  168  H12 OEX S   1      -7.648 -17.294  13.519  1.00  0.00           H
HETATM  169  OH2 OEX S   1      -4.886 -18.344  11.229  1.00 21.28           O
HETATM  170  H21 OEX S   1      -4.414 -17.818  11.929  1.00  0.00           H
HETATM  171  H22 OEX S   1      -4.916 -17.842  10.393  1.00  0.00           H
HETATM  172  OH3 OEX S   1      -5.458 -20.250   8.387  1.00 18.98           O
HETATM  173  H31 OEX S   1      -4.543 -20.519   8.206  1.00  0.00           H
HETATM  174  H32 OEX S   1      -5.395 -19.316   8.670  1.00  0.00           H
HETATM  175  OH4 OEX S   1      -6.407 -22.917   7.446  1.00 23.76           O
HETATM  176  H41 OEX S   1      -6.019 -22.382   6.736  1.00  0.00           H
HETATM  177  H42 OEX S   1      -7.289 -23.218   7.159  1.00  0.00           H
HETATM  178 CL   CL  3   4      -1.736 -18.080  15.822  1.00 19.67          Cl1-
HETATM  179  O   HOH 2   6     -10.223 -18.860  13.441  1.00 20.06           O
HETATM  180  H1  HOH 2   6      -9.741 -18.224  14.039  1.00  0.00           H
HETATM  181  H2  HOH 2   6      -9.443 -19.322  13.023  1.00  0.00           H
HETATM  182  O   HOH 2  44      -3.034 -21.191   7.221  1.00 22.87           O
HETATM  183  H1  HOH 2  44      -3.255 -21.929   7.853  1.00  0.00           H
HETATM  184  H2  HOH 2  44      -3.725 -21.255   6.535  1.00  0.00           H
HETATM  185  O   HOH 2  47     -12.475 -21.113  16.682  1.00 21.53           O
HETATM  186  H1  HOH 2  47     -11.556 -20.990  16.345  1.00  0.00           H
HETATM  187  H2  HOH 2  47     -12.618 -20.239  17.094  1.00  0.00           H
HETATM  188  O   HOH 2  76      -3.681 -17.162  13.284  1.00 22.17           O
HETATM  189  H1  HOH 2  76      -3.582 -17.916  13.888  1.00  0.00           H
HETATM  190  H2  HOH 2  76      -2.892 -16.599  13.417  1.00  0.00           H
HETATM  191  O   HOH 2 111      -2.508 -18.552   7.399  1.00 21.12           O
HETATM  192  H1  HOH 2 111      -1.619 -18.311   7.696  1.00  0.00           H
HETATM  193  H2  HOH 2 111      -2.578 -19.536   7.440  1.00  0.00           H
HETATM  194  O   HOH 2 145      -4.699 -17.596   8.575  1.00 24.88           O
HETATM  195  H1  HOH 2 145      -3.841 -17.843   8.145  1.00  0.00           H
HETATM  196  H2  HOH 2 145      -5.212 -17.087   7.931  1.00  0.00           H
HETATM  197  O   HOH 2 664     -10.109 -20.441  15.630  1.00 25.71           O
HETATM  198  H1  HOH 2 664      -9.473 -21.121  15.339  1.00  0.00           H
HETATM  199  H2  HOH 2 664     -10.275 -19.917  14.813  1.00  0.00           H
HETATM  200  O   HOH 2 893      -5.306 -16.026  15.303  1.00 18.58           O
HETATM  201  H1  HOH 2 893      -5.004 -16.542  14.531  1.00  0.00           H
HETATM  202  H2  HOH 2 893      -6.157 -16.428  15.657  1.00  0.00           H
ENDMDL
MODEL 20
ATOM      1  CB  ASP A  61      -9.613 -17.617  16.947  1.00 18.19           C
ATOM      2  CG  ASP A  61      -8.452 -17.305  15.973  1.00 18.27           C
ATOM      3  OD1 ASP A  61      -8.684 -17.382  14.694  1.00 20.08           O
ATOM      4  OD2 ASP A  61      -7.337 -17.019  16.438  1.00 22.21           O1-
ATOM      5 1HB  ASP A  61      -9.313 -17.374  17.964  1.00  0.00           H
ATOM      6 2HB  ASP A  61      -9.814 -18.689  16.880  1.00  0.00           H
ATOM      7  CB  TYR A 161      -6.434 -17.559   1.781  1.00 20.10           C
ATOM      8  CG  TYR A 161      -5.937 -18.595   2.753  1.00 19.15           C
ATOM      9  CD1 TYR A 161      -5.910 -18.368   4.128  1.00 18.99           C
ATOM     10  CE1 TYR A 161      -5.513 -19.365   5.016  1.00 19.09           C
ATOM     11  CZ  TYR A 161      -5.182 -20.633   4.520  1.00 19.63           C
ATOM     12  OH  TYR A 161      -4.859 -21.626   5.388  1.00 19.62           O
ATOM     13  CD2 TYR A 161      -5.558 -19.852   2.275  1.00 18.10           C
ATOM     14  CE2 TYR A 161      -5.220 -20.884   3.140  1.00 18.68           C
ATOM     15 1HB  TYR A 161      -5.789 -17.545   0.893  1.00  0.00           H
ATOM     16 2HB  TYR A 161      -6.403 -16.552   2.193  1.00  0.00           H
ATOM     17  HD1 TYR A 161      -6.211 -17.398   4.498  1.00  0.00           H
ATOM     18  HE1 TYR A 161      -5.467 -19.187   6.084  1.00  0.00           H
ATOM     19  HH  TYR A 161      -4.274 -22.429   4.900  1.00  0.00           H
ATOM     20  HD2 TYR A 161      -5.486 -20.000   1.201  1.00  0.00           H
ATOM     21  HE2 TYR A 161      -4.939 -21.858   2.757  1.00  0.00           H
ATOM     22  CB  ASP A 170      -8.305 -18.177   7.966  1.00 20.37           C
ATOM     23  CG  ASP A 170      -8.109 -19.222   9.069  1.00 22.07           C
ATOM     24  OD1 ASP A 170      -7.452 -18.890  10.100  1.00 20.84           O
ATOM     25  OD2 ASP A 170      -8.488 -20.405   8.823  1.00 23.27           O1-
ATOM     26 1HB  ASP A 170      -9.285 -18.318   7.500  1.00  0.00           H
ATOM     27 2HB  ASP A 170      -7.568 -18.462   7.209  1.00  0.00           H
ATOM     28  CB  ASN A 181       0.362 -14.078  12.900  1.00 19.24           C
ATOM     29  CG  ASN A 181      -0.541 -15.073  13.645  1.00 20.07           C
ATOM     30  OD1 ASN A 181      -1.722 -15.201  13.281  1.00 19.37           O
ATOM     31  ND2 ASN A 181       0.004 -15.738  14.672  1.00 17.16           N
ATOM     32 1HB  ASN A 181       0.877 -13.430  13.614  1.00  0.00           H
ATOM     33 2HB  ASN A 181      -0.320 -13.469  12.314  1.00  0.00           H
ATOM     34 1HD2 ASN A 181      -0.528 -16.489  15.119  1.00  0.00           H
ATOM     35 2HD2 ASN A 181       0.978 -15.568  14.914  1.00  0.00           H
ATOM     36  CB  GLU A 189      -2.103 -24.775   7.600  1.00 21.68           C
ATOM     37  CG  GLU A 189      -2.410 -24.767   9.104  1.00 22.27           C
ATOM     38  CD  GLU A 189      -3.453 -23.809   9.639  1.00 22.84           C
ATOM     39  OE1 GLU A 189      -4.099 -23.005   8.940  1.00 24.68           O
ATOM     40  OE2 GLU A 189      -3.585 -23.931  10.919  1.00 20.01           O1-
ATOM     41 1HB  GLU A 189      -1.803 -23.792   7.230  1.00  0.00           H
ATOM     42 2HB  GLU A 189      -2.989 -25.081   7.035  1.00  0.00           H
ATOM     43 1HG  GLU A 189      -2.756 -25.759   9.420  1.00  0.00           H
ATOM     44 2HG  GLU A 189      -1.523 -24.574   9.713  1.00  0.00           H
ATOM     45  CB  HIS A 190      -0.317 -24.759   2.959  1.00 18.41           C
ATOM     46  ND1 HIS A 190      -2.834 -24.938   2.948  1.00 20.71           N
ATOM     47  CG  HIS A 190      -1.681 -24.312   3.376  1.00 17.39           C
ATOM     48  CE1 HIS A 190      -3.886 -24.343   3.529  1.00 17.98           C
ATOM     49  NE2 HIS A 190      -3.473 -23.359   4.309  1.00 19.39           N
ATOM     50  CD2 HIS A 190      -2.105 -23.320   4.219  1.00 17.06           C
ATOM     51 1HB  HIS A 190       0.376 -23.921   3.074  1.00  0.00           H
ATOM     52 2HB  HIS A 190      -0.336 -25.039   1.903  1.00  0.00           H
ATOM     53  HD1 HIS A 190      -2.847 -25.708   2.262  1.00  0.00           H
ATOM     54  HE1 HIS A 190      -4.910 -24.635   3.364  1.00  0.00           H
ATOM     55  HD2 HIS A 190      -1.529 -22.592   4.757  1.00  0.00           H
ATOM     56  CB  ASN A 298      -0.710 -28.628   0.964  1.00 23.33           C
ATOM     57  CG  ASN A 298      -1.939 -27.916   1.537  1.00 24.22           C
ATOM     58  OD1 ASN A 298      -2.211 -26.753   1.172  1.00 25.46           O
ATOM     59  ND2 ASN A 298      -2.667 -28.568   2.438  1.00 23.62           N
ATOM     60 1HB  ASN A 298      -0.821 -29.708   1.009  1.00  0.00           H
ATOM     61 2HB  ASN A 298       0.134 -28.372   1.604  1.00  0.00           H
ATOM     62 1HD2 ASN A 298      -3.395 -28.068   2.973  1.00  0.00           H
ATOM     63 2HD2 ASN A 298      -2.433 -29.485   2.826  1.00  0.00           H
ATOM     64  CB  HIS A 332      -1.158 -21.722  15.406  1.00 16.80           C
ATOM     65  ND1 HIS A 332      -2.083 -23.996  14.764  1.00 17.69           N
ATOM     66  CG  HIS A 332      -2.095 -22.616  14.680  1.00 18.81           C
ATOM     67  CE1 HIS A 332      -3.122 -24.485  14.085  1.00 19.54           C
ATOM     68  NE2 HIS A 332      -3.809 -23.484  13.542  1.00 21.62           N
ATOM     69  CD2 HIS A 332      -3.178 -22.309  13.901  1.00 20.05           C
ATOM     70 1HB  HIS A 332      -1.393 -20.687  15.138  1.00  0.00           H
ATOM     71 2HB  HIS A 332      -0.125 -21.914  15.103  1.00  0.00           H
ATOM     72  HD1 HIS A 332      -1.467 -24.600  15.319  1.00  0.00           H
ATOM     73  HE1 HIS A 332      -3.338 -25.534  13.968  1.00  0.00           H
ATOM     74  HD2 HIS A 332      -3.543 -21.343  13.589  1.00  0.00           H
ATOM     75  CB  GLU A 333      -5.634 -20.838  17.123  1.00 18.24           C
ATOM     76  CG  GLU A 333      -5.487 -19.700  16.116  1.00 18.78           C
ATOM     77  CD  GLU A 333      -6.042 -20.012  14.757  1.00 20.19           C
ATOM     78  OE1 GLU A 333      -6.715 -21.093  14.585  1.00 21.87           O
ATOM     79  OE2 GLU A 333      -5.801 -19.171  13.848  1.00 19.75           O1-
ATOM     80 1HB  GLU A 333      -5.482 -21.798  16.634  1.00  0.00           H
ATOM     81 2HB  GLU A 333      -6.643 -20.829  17.534  1.00  0.00           H
ATOM     82 1HG  GLU A 333      -6.011 -18.797  16.454  1.00  0.00           H
ATOM     83 2HG  GLU A 333      -4.456 -19.379  15.937  1.00  0.00           H
ATOM     84  CB  HIS A 337      -7.882 -27.302  18.029  1.00 17.32           C
ATOM     85  CD2 HIS A 337      -7.535 -25.928  15.789  1.00 19.35           C
ATOM     86  CG  HIS A 337      -7.290 -26.295  17.087  1.00 18.31           C
ATOM     87  NE2 HIS A 337      -6.696 -24.869  15.493  1.00 18.63           N
ATOM     88  ND1 HIS A 337      -6.291 -25.438  17.523  1.00 18.42           N1+
ATOM     89  CE1 HIS A 337      -5.953 -24.585  16.561  1.00 19.58           C
ATOM     90 1HB  HIS A 337      -7.132 -27.592  18.765  1.00  0.00           H
ATOM     91 2HB  HIS A 337      -8.169 -28.204  17.481  1.00  0.00           H
ATOM     92  HD2 HIS A 337      -8.214 -26.312  15.052  1.00  0.00           H
ATOM     93  HE2 HIS A 337      -6.661 -24.343  14.601  1.00  0.00           H
ATOM     94  HD1 HIS A 337      -5.956 -25.416  18.501  1.00  0.00           H
ATOM     95  HE1 HIS A 337      -5.223 -23.804  16.637  1.00  0.00           H
ATOM     96  CB  ASP A 342      -5.860 -28.149  12.392  1.00 20.06           C
ATOM     97  CG  ASP A 342      -6.070 -26.640  12.369  1.00 18.54           C
ATOM     98  OD1 ASP A 342      -7.245 -26.155  12.257  1.00 17.88           O
ATOM     99  OD2 ASP A 342      -5.031 -25.927  12.490  1.00 18.88           O1-
ATOM    100 1HB  ASP A 342      -5.449 -28.387  13.379  1.00  0.00           H
ATOM    101 2HB  ASP A 342      -5.066 -28.392  11.688  1.00  0.00           H
ATOM    102  CA  ALA A 344      -9.603 -25.765   8.322  1.00 23.62           C
ATOM    103  C   ALA A 344      -8.932 -24.746   9.233  1.00 25.10           C
ATOM    104  O   ALA A 344      -8.513 -23.687   8.737  1.00 24.75           O
ATOM    105  CB  ALA A 344     -10.986 -25.288   7.925  1.00 21.88           C
ATOM    106  OXT ALA A 344      -8.878 -25.075  10.485  1.00 27.48           O1-
ATOM    107  HA  ALA A 344      -8.947 -25.845   7.453  1.00  0.00           H
ATOM    108 1HB  ALA A 344     -11.528 -26.043   7.350  1.00  0.00           H
ATOM    109 2HB  ALA A 344     -11.557 -25.027   8.820  1.00  0.00           H
ATOM    110 3HB  ALA A 344     -10.894 -24.392   7.308  1.00  0.00           H
TER     111      ALA A 344
ATOM    112  CB  GLU C 354     -11.844 -24.647  14.343  1.00 24.59           C
ATOM    113  CG  GLU C 354     -10.646 -23.953  15.027  1.00 27.24           C
ATOM    114  CD  GLU C 354      -9.538 -23.617  14.048  1.00 25.24           C
ATOM    115  OE1 GLU C 354      -9.220 -24.499  13.186  1.00 24.76           O
ATOM    116  OE2 GLU C 354      -8.979 -22.476  14.148  1.00 21.99           O1-
ATOM    117 1HB  GLU C 354     -11.734 -25.734  14.346  1.00  0.00           H
ATOM    118 2HB  GLU C 354     -11.881 -24.330  13.294  1.00  0.00           H
ATOM    119 1HG  GLU C 354     -10.931 -23.025  15.520  1.00  0.00           H
ATOM    120 2HG  GLU C 354     -10.220 -24.602  15.801  1.00  0.00           H
ATOM    121  CB  ARG C 357     -15.863 -21.127  10.493  1.00 17.69           C
ATOM    122  CG  ARG C 357     -15.123 -22.377   9.980  1.00 18.22           C
ATOM    123  CD  ARG C 357     -13.737 -22.104   9.405  1.00 19.17           C
ATOM    124  NE  ARG C 357     -12.796 -21.576  10.383  1.00 20.56           N
ATOM    125  CZ  ARG C 357     -11.489 -21.369  10.121  1.00 20.43           C
ATOM    126  NH1 ARG C 357     -10.925 -21.863   9.018  1.00 22.89           N
ATOM    127  NH2 ARG C 357     -10.751 -20.686  10.997  1.00 19.86           N1+
ATOM    128 1HB  ARG C 357     -15.917 -20.378   9.696  1.00  0.00           H
ATOM    129 2HB  ARG C 357     -15.346 -20.656  11.324  1.00  0.00           H
ATOM    130 1HG  ARG C 357     -15.040 -23.149  10.748  1.00  0.00           H
ATOM    131 2HG  ARG C 357     -15.656 -22.826   9.141  1.00  0.00           H
ATOM    132 1HD  ARG C 357     -13.335 -23.044   9.024  1.00  0.00           H
ATOM    133 2HD  ARG C 357     -13.834 -21.424   8.552  1.00  0.00           H
ATOM    134  HE  ARG C 357     -13.172 -20.930  11.083  1.00  0.00           H
ATOM    135 1HH1 ARG C 357      -9.971 -21.573   8.813  1.00  0.00           H
ATOM    136 2HH1 ARG C 357     -11.503 -22.177   8.245  1.00  0.00           H
ATOM    137 1HH2 ARG C 357      -9.736 -20.712  10.978  1.00  0.00           H
ATOM    138 2HH2 ARG C 357     -11.169 -20.283  11.826  1.00  0.00           H
TER     139      ARG C 357
ATOM    140  CB  LYS D 317      -0.301 -14.589  18.391  1.00 17.29           C
ATOM    141  CG  LYS D 317      -1.601 -14.390  19.190  1.00 17.92           C
ATOM    142  CD  LYS D 317      -2.752 -13.715  18.435  1.00 17.42           C
ATOM    143  CE  LYS D 317      -3.180 -14.357  17.121  1.00 16.34           C
ATOM    144  NZ  LYS D 317      -3.608 -15.785  17.266  1.00 18.63           N1+
ATOM    145 1HB  LYS D 317      -0.015 -13.692  17.836  1.00  0.00           H
ATOM    146 2HB  LYS D 317      -0.421 -15.382  17.642  1.00  0.00           H
ATOM    147 1HG  LYS D 317      -1.933 -15.354  19.586  1.00  0.00           H
ATOM    148 2HG  LYS D 317      -1.424 -13.776  20.073  1.00  0.00           H
ATOM    149 1HD  LYS D 317      -3.613 -13.671  19.111  1.00  0.00           H
ATOM    150 2HD  LYS D 317      -2.491 -12.673  18.208  1.00  0.00           H
ATOM    151 1HE  LYS D 317      -4.032 -13.824  16.692  1.00  0.00           H
ATOM    152 2HE  LYS D 317      -2.382 -14.351  16.374  1.00  0.00           H
ATOM    153 1HZ  LYS D 317      -4.320 -15.994  16.488  1.00  0.00           H
ATOM    154 2HZ  LYS D 317      -2.840 -16.450  17.102  1.00  0.00           H
ATOM    155 3HZ  LYS D 317      -3.996 -15.988  18.216  1.00  0.00           H
TER     156      LYS D 317
HETATM  157 MN1  OEX S   1      -5.096 -23.832  12.074  1.00 21.53          Mn2+
HETATM  158 MN2  OEX S   1      -7.790 -24.252  11.810  1.00 23.01          Mn2+
HETATM  159 MN3  OEX S   1      -7.521 -21.727  12.913  1.00 22.03          Mn2+
HETATM  160 MN4  OEX S   1      -6.631 -19.224  11.997  1.00 23.44          Mn2+
HETATM  161 CA1  OEX S   1      -6.729 -21.985   9.539  1.00 24.39          Ca2+
HETATM  162  O1  OEX S   1      -6.335 -24.044  10.747  1.00 21.36           O1-
HETATM  163  O2  OEX S   1      -8.326 -22.576  11.493  1.00 23.78           O1-
HETATM  164  O3  OEX S   1      -6.663 -23.478  13.128  1.00 24.28           O1-
HETATM  165  O4  OEX S   1      -8.353 -20.151  12.554  1.00 23.16           O1-
HETATM  166  O5  OEX S   1      -6.208 -21.025  11.836  1.00 24.51           O1-
HETATM  167  HO4 OEX S   1      -9.166 -19.711  13.071  1.00  0.00           H
HETATM  168  OH1 OEX S   1      -7.298 -17.426  12.568  1.00 18.75           O
HETATM  169  H11 OEX S   1      -7.742 -16.848  11.925  1.00  0.00           H
HETATM  170  H12 OEX S   1      -7.753 -17.345  13.500  1.00  0.00           H
HETATM  171  OH2 OEX S   1      -4.840 -18.405  11.311  1.00 21.28           O
HETATM  172  H21 OEX S   1      -4.331 -17.911  12.019  1.00  0.00           H
HETATM  173  H22 OEX S   1      -4.798 -17.916  10.463  1.00  0.00           H
HETATM  174  OH3 OEX S   1      -5.391 -20.226   8.523  1.00 18.98           O
HETATM  175  H31 OEX S   1      -4.524 -20.483   8.154  1.00  0.00           H
HETATM  176  H32 OEX S   1      -5.301 -19.265   8.701  1.00  0.00           H
HETATM  177  OH4 OEX S   1      -6.370 -22.832   7.322  1.00 23.76           O
HETATM  178  H41 OEX S   1      -5.873 -22.354   6.627  1.00  0.00           H
HETATM  179  H42 OEX S   1      -7.178 -23.183   6.905  1.00  0.00           H
HETATM  180 CL   CL  3   4      -1.965 -18.129  15.779  1.00 19.67          Cl1-
HETATM  181  O   HOH 2   6     -10.256 -19.038  13.608  1.00 20.06           O
HETATM  182  H1  HOH 2   6      -9.738 -18.288  14.069  1.00  0.00           H
HETATM  183  H2  HOH 2   6     -10.441 -19.644  14.395  1.00  0.00           H
HETATM  184  O   HOH 2  44      -3.083 -21.119   7.244  1.00 22.87           O
HETATM  185  H1  HOH 2  44      -3.223 -21.897   7.824  1.00  0.00           H
HETATM  186  H2  HOH 2  44      -3.705 -21.249   6.491  1.00  0.00           H
HETATM  187  O   HOH 2  47     -12.504 -21.157  16.800  1.00 21.53           O
HETATM  188  H1  HOH 2  47     -12.706 -21.788  17.534  1.00  0.00           H
HETATM  189  H2  HOH 2  47     -12.613 -20.263  17.185  1.00  0.00           H
HETATM  190  O   HOH 2  76      -3.571 -17.205  13.281  1.00 22.17           O
HETATM  191  H1  HOH 2  76      -3.206 -17.805  13.962  1.00  0.00           H
HETATM  192  H2  HOH 2  76      -2.899 -16.487  13.254  1.00  0.00           H
HETATM  193  O   HOH 2 111      -2.471 -18.477   7.479  1.00 21.12           O
HETATM  194  H1  HOH 2 111      -1.554 -18.204   7.632  1.00  0.00           H
HETATM  195  H2  HOH 2 111      -2.501 -19.456   7.470  1.00  0.00           H
HETATM  196  O   HOH 2 145      -4.644 -17.631   8.696  1.00 24.88           O
HETATM  197  H1  HOH 2 145      -3.765 -17.819   8.267  1.00  0.00           H
HETATM  198  H2  HOH 2 145      -5.101 -16.980   8.146  1.00  0.00           H
HETATM  199  O   HOH 2 664     -10.228 -20.515  15.667  1.00 25.71           O
HETATM  200  H1  HOH 2 664      -9.665 -21.254  15.381  1.00  0.00           H
HETATM  201  H2  HOH 2 664     -11.007 -20.875  16.163  1.00  0.00           H
HETATM  202  O   HOH 2 893      -5.219 -16.025  15.211  1.00 18.58           O
HETATM  203  H1  HOH 2 893      -4.825 -16.538  14.479  1.00  0.00           H
HETATM  204  H2  HOH 2 893      -6.064 -16.455  15.493  1.00  0.00           H
ENDMDL
MODEL 21
ATOM      1  CB  ASP A  61      -9.612 -17.616  16.945  1.00 18.19           C
ATOM      2  CG  ASP A  61      -8.447 -17.297  15.975  1.00 18.27           C
ATOM      3  OD1 ASP A  61      -8.675 -17.365  14.696  1.00 20.08           O
ATOM      4  OD2 ASP A  61      -7.335 -17.009  16.448  1.00 22.21           O1-
ATOM      5 1HB  ASP A  61      -9.313 -17.380  17.964  1.00  0.00           H
ATOM      6 2HB  ASP A  61      -9.809 -18.689  16.870  1.00  0.00           H
ATOM      7  CB  TYR A 161      -6.434 -17.556   1.778  1.00 20.10           C
ATOM      8  CG  TYR A 161      -5.934 -18.591   2.749  1.00 19.15           C
ATOM      9  CD1 TYR A 161      -5.910 -18.363   4.124  1.00 18.99           C
ATOM     10  CE1 TYR A 161      -5.517 -19.360   5.012  1.00 19.09           C
ATOM     11  CZ  TYR A 161      -5.187 -20.628   4.516  1.00 19.63           C
ATOM     12  OH  TYR A 161      -4.874 -21.618   5.387  1.00 19.62           O
ATOM     13  CD2 TYR A 161      -5.556 -19.848   2.271  1.00 18.10           C
ATOM     14  CE2 TYR A 161      -5.220 -20.879   3.136  1.00 18.68           C
ATOM     15 1HB  TYR A 161      -5.790 -17.541   0.888  1.00  0.00           H
ATOM     16 2HB  TYR A 161      -6.404 -16.549   2.189  1.00  0.00           H
ATOM     17  HD1 TYR A 161      -6.214 -17.393   4.493  1.00  0.00           H
ATOM     18  HE1 TYR A 161      -5.475 -19.186   6.082  1.00  0.00           H
ATOM     19  HH  TYR A 161      -4.303 -22.417   4.912  1.00  0.00           H
ATOM     20  HD2 TYR A 161      -5.483 -19.995   1.196  1.00  0.00           H
ATOM     21  HE2 TYR A 161      -4.940 -21.854   2.756  1.00  0.00           H
ATOM     22  CB  ASP A 170      -8.304 -18.176   7.967  1.00 20.37           C
ATOM     23  CG  ASP A 170      -8.097 -19.218   9.073  1.00 22.07           C
ATOM     24  OD1 ASP A 170      -7.423 -18.882  10.090  1.00 20.84           O
ATOM     25  OD2 ASP A 170      -8.487 -20.397   8.827  1.00 23.27           O1-
ATOM     26 1HB  ASP A 170      -9.286 -18.320   7.507  1.00  0.00           H
ATOM     27 2HB  ASP A 170      -7.569 -18.460   7.208  1.00  0.00           H
ATOM     28  CB  ASN A 181       0.364 -14.068  12.894  1.00 19.24           C
ATOM     29  CG  ASN A 181      -0.533 -15.056  13.654  1.00 20.07           C
ATOM     30  OD1 ASN A 181      -1.714 -15.192  13.291  1.00 19.37           O
ATOM     31  ND2 ASN A 181       0.020 -15.698  14.689  1.00 17.16           N
ATOM     32 1HB  ASN A 181       0.881 -13.412  13.600  1.00  0.00           H
ATOM     33 2HB  ASN A 181      -0.322 -13.467  12.305  1.00  0.00           H
ATOM     34 1HD2 ASN A 181      -0.495 -16.461  15.141  1.00  0.00           H
ATOM     35 2HD2 ASN A 181       0.998 -15.523  14.913  1.00  0.00           H
ATOM     36  CB  GLU A 189      -2.101 -24.773   7.596  1.00 21.68           C
ATOM     37  CG  GLU A 189      -2.413 -24.758   9.099  1.00 22.27           C
ATOM     38  CD  GLU A 189      -3.449 -23.786   9.621  1.00 22.84           C
ATOM     39  OE1 GLU A 189      -4.085 -22.987   8.901  1.00 24.68           O
ATOM     40  OE2 GLU A 189      -3.586 -23.884  10.896  1.00 20.01           O1-
ATOM     41 1HB  GLU A 189      -1.800 -23.791   7.225  1.00  0.00           H
ATOM     42 2HB  GLU A 189      -2.987 -25.078   7.030  1.00  0.00           H
ATOM     43 1HG  GLU A 189      -2.767 -25.745   9.423  1.00  0.00           H
ATOM     44 2HG  GLU A 189      -1.529 -24.574   9.714  1.00  0.00           H
ATOM     45  CB  HIS A 190      -0.320 -24.756   2.964  1.00 18.41           C
ATOM     46  ND1 HIS A 190      -2.836 -24.938   2.949  1.00 20.71           N
ATOM     47  CG  HIS A 190      -1.686 -24.311   3.381  1.00 17.39           C
ATOM     48  CE1 HIS A 190      -3.890 -24.346   3.531  1.00 17.98           C
ATOM     49  NE2 HIS A 190      -3.484 -23.363   4.314  1.00 19.39           N
ATOM     50  CD2 HIS A 190      -2.115 -23.322   4.227  1.00 17.06           C
ATOM     51 1HB  HIS A 190       0.372 -23.919   3.082  1.00  0.00           H
ATOM     52 2HB  HIS A 190      -0.338 -25.033   1.907  1.00  0.00           H
ATOM     53  HD1 HIS A 190      -2.850 -25.705   2.262  1.00  0.00           H
ATOM     54  HE1 HIS A 190      -4.914 -24.642   3.365  1.00  0.00           H
ATOM     55  HD2 HIS A 190      -1.541 -22.597   4.771  1.00  0.00           H
ATOM     56  CB  ASN A 298      -0.710 -28.627   0.964  1.00 23.33           C
ATOM     57  CG  ASN A 298      -1.940 -27.914   1.536  1.00 24.22           C
ATOM     58  OD1 ASN A 298      -2.216 -26.755   1.163  1.00 25.46           O
ATOM     59  ND2 ASN A 298      -2.665 -28.562   2.443  1.00 23.62           N
ATOM     60 1HB  ASN A 298      -0.822 -29.707   1.010  1.00  0.00           H
ATOM     61 2HB  ASN A 298       0.134 -28.370   1.605  1.00  0.00           H
ATOM     62 1HD2 ASN A 298      -3.391 -28.060   2.980  1.00  0.00           H
ATOM     63 2HD2 ASN A 298      -2.429 -29.476   2.836  1.00  0.00           H
ATOM     64  CB  HIS A 332      -1.170 -21.743  15.405  1.00 16.80           C
ATOM     65  ND1 HIS A 332      -2.174 -24.011  14.839  1.00 17.69           N
ATOM     66  CG  HIS A 332      -2.119 -22.638  14.693  1.00 18.81           C
ATOM     67  CE1 HIS A 332      -3.206 -24.485  14.143  1.00 19.54           C
ATOM     68  NE2 HIS A 332      -3.823 -23.482  13.522  1.00 21.62           N
ATOM     69  CD2 HIS A 332      -3.153 -22.322  13.854  1.00 20.05           C
ATOM     70 1HB  HIS A 332      -1.398 -20.713  15.121  1.00  0.00           H
ATOM     71 2HB  HIS A 332      -0.140 -21.943  15.097  1.00  0.00           H
ATOM     72  HD1 HIS A 332      -1.625 -24.609  15.470  1.00  0.00           H
ATOM     73  HE1 HIS A 332      -3.481 -25.523  14.087  1.00  0.00           H
ATOM     74  HD2 HIS A 332      -3.466 -21.356  13.491  1.00  0.00           H
ATOM     75  CB  GLU A 333      -5.627 -20.853  17.114  1.00 18.24           C
ATOM     76  CG  GLU A 333      -5.457 -19.740  16.079  1.00 18.78           C
ATOM     77  CD  GLU A 333      -6.050 -20.036  14.728  1.00 20.19           C
ATOM     78  OE1 GLU A 333      -6.755 -21.087  14.557  1.00 21.87           O
ATOM     79  OE2 GLU A 333      -5.799 -19.189  13.815  1.00 19.75           O1-
ATOM     80 1HB  GLU A 333      -5.492 -21.836  16.666  1.00  0.00           H
ATOM     81 2HB  GLU A 333      -6.639 -20.812  17.518  1.00  0.00           H
ATOM     82 1HG  GLU A 333      -5.934 -18.808  16.410  1.00  0.00           H
ATOM     83 2HG  GLU A 333      -4.417 -19.466  15.870  1.00  0.00           H
ATOM     84  CB  HIS A 337      -7.903 -27.305  17.999  1.00 17.32           C
ATOM     85  CD2 HIS A 337      -7.668 -25.871  15.799  1.00 19.35           C
ATOM     86  CG  HIS A 337      -7.307 -26.295  17.059  1.00 18.31           C
ATOM     87  NE2 HIS A 337      -6.786 -24.855  15.477  1.00 18.63           N
ATOM     88  ND1 HIS A 337      -6.227 -25.556  17.484  1.00 18.42           N
ATOM     89  CE1 HIS A 337      -5.940 -24.705  16.529  1.00 19.58           C
ATOM     90 1HB  HIS A 337      -7.141 -27.583  18.726  1.00  0.00           H
ATOM     91 2HB  HIS A 337      -8.207 -28.216  17.472  1.00  0.00           H
ATOM     92  HD2 HIS A 337      -8.429 -26.181  15.107  1.00  0.00           H
ATOM     93  HE2 HIS A 337      -6.761 -24.319  14.616  1.00  0.00           H
ATOM     94  HE1 HIS A 337      -5.141 -23.985  16.556  1.00  0.00           H
ATOM     95  CB  ASP A 342      -5.875 -28.133  12.407  1.00 20.06           C
ATOM     96  CG  ASP A 342      -6.080 -26.624  12.331  1.00 18.54           C
ATOM     97  OD1 ASP A 342      -7.251 -26.137  12.198  1.00 17.88           O
ATOM     98  OD2 ASP A 342      -5.034 -25.917  12.422  1.00 18.88           O1-
ATOM     99 1HB  ASP A 342      -5.514 -28.333  13.422  1.00  0.00           H
ATOM    100 2HB  ASP A 342      -5.054 -28.397  11.744  1.00  0.00           H
ATOM    101  CA  ALA A 344      -9.616 -25.771   8.307  1.00 23.62           C
ATOM    102  C   ALA A 344      -8.945 -24.740   9.202  1.00 25.10           C
ATOM    103  O   ALA A 344      -8.537 -23.682   8.690  1.00 24.75           O
ATOM    104  CB  ALA A 344     -11.003 -25.302   7.919  1.00 21.88           C
ATOM    105  OXT ALA A 344      -8.889 -25.062  10.450  1.00 27.48           O1-
ATOM    106  HA  ALA A 344      -8.964 -25.854   7.436  1.00  0.00           H
ATOM    107 1HB  ALA A 344     -11.550 -26.063   7.355  1.00  0.00           H
ATOM    108 2HB  ALA A 344     -11.564 -25.034   8.818  1.00  0.00           H
ATOM    109 3HB  ALA A 344     -10.918 -24.411   7.294  1.00  0.00           H
TER     110      ALA A 344
ATOM    111  CB  GLU C 354     -11.842 -24.652  14.345  1.00 24.59           C
ATOM    112  CG  GLU C 354     -10.642 -23.926  14.994  1.00 27.24           C
ATOM    113  CD  GLU C 354      -9.554 -23.590  13.994  1.00 25.24           C
ATOM    114  OE1 GLU C 354      -9.247 -24.464  13.123  1.00 24.76           O
ATOM    115  OE2 GLU C 354      -9.004 -22.442  14.082  1.00 21.99           O1-
ATOM    116 1HB  GLU C 354     -11.718 -25.737  14.380  1.00  0.00           H
ATOM    117 2HB  GLU C 354     -11.890 -24.370  13.286  1.00  0.00           H
ATOM    118 1HG  GLU C 354     -10.932 -22.992  15.473  1.00  0.00           H
ATOM    119 2HG  GLU C 354     -10.180 -24.551  15.769  1.00  0.00           H
ATOM    120  CB  ARG C 357     -15.862 -21.128  10.494  1.00 17.69           C
ATOM    121  CG  ARG C 357     -15.121 -22.378   9.979  1.00 18.22           C
ATOM    122  CD  ARG C 357     -13.734 -22.103   9.407  1.00 19.17           C
ATOM    123  NE  ARG C 357     -12.796 -21.580  10.387  1.00 20.56           N
ATOM    124  CZ  ARG C 357     -11.485 -21.379  10.131  1.00 20.43           C
ATOM    125  NH1 ARG C 357     -10.917 -21.879   9.035  1.00 22.89           N
ATOM    126  NH2 ARG C 357     -10.754 -20.689  11.006  1.00 19.86           N1+
ATOM    127 1HB  ARG C 357     -15.916 -20.378   9.696  1.00  0.00           H
ATOM    128 2HB  ARG C 357     -15.345 -20.658  11.325  1.00  0.00           H
ATOM    129 1HG  ARG C 357     -15.039 -23.149  10.748  1.00  0.00           H
ATOM    130 2HG  ARG C 357     -15.655 -22.826   9.140  1.00  0.00           H
ATOM    131 1HD  ARG C 357     -13.334 -23.044   9.024  1.00  0.00           H
ATOM    132 2HD  ARG C 357     -13.831 -21.424   8.553  1.00  0.00           H
ATOM    133  HE  ARG C 357     -13.170 -20.930  11.084  1.00  0.00           H
ATOM    134 1HH1 ARG C 357      -9.953 -21.619   8.845  1.00  0.00           H
ATOM    135 2HH1 ARG C 357     -11.486 -22.207   8.263  1.00  0.00           H
ATOM    136 1HH2 ARG C 357      -9.738 -20.728  11.012  1.00  0.00           H
ATOM    137 2HH2 ARG C 357     -11.178 -20.294  11.837  1.00  0.00           H
TER     138      ARG C 357
ATOM    139  CB  LYS D 317      -0.299 -14.592  18.387  1.00 17.29           C
ATOM    140  CG  LYS D 317      -1.603 -14.403  19.180  1.00 17.92           C
ATOM    141  CD  LYS D 317      -2.757 -13.755  18.406  1.00 17.42           C
ATOM    142  CE  LYS D 317      -3.165 -14.424  17.098  1.00 16.34           C
ATOM    143  NZ  LYS D 317      -3.579 -15.854  17.256  1.00 18.63           N1+
ATOM    144 1HB  LYS D 317      -0.016 -13.693  17.834  1.00  0.00           H
ATOM    145 2HB  LYS D 317      -0.412 -15.386  17.639  1.00  0.00           H
ATOM    146 1HG  LYS D 317      -1.925 -15.368  19.583  1.00  0.00           H
ATOM    147 2HG  LYS D 317      -1.439 -13.777  20.057  1.00  0.00           H
ATOM    148 1HD  LYS D 317      -3.624 -13.712  19.074  1.00  0.00           H
ATOM    149 2HD  LYS D 317      -2.507 -12.714  18.164  1.00  0.00           H
ATOM    150 1HE  LYS D 317      -4.019 -13.907  16.653  1.00  0.00           H
ATOM    151 2HE  LYS D 317      -2.360 -14.418  16.358  1.00  0.00           H
ATOM    152 1HZ  LYS D 317      -4.301 -16.063  16.486  1.00  0.00           H
ATOM    153 2HZ  LYS D 317      -2.807 -16.514  17.086  1.00  0.00           H
ATOM    154 3HZ  LYS D 317      -3.963 -16.053  18.210  1.00  0.00           H
TER     155      LYS D 317
HETATM  156 MN1  OEX S   1      -5.102 -23.822  12.060  1.00 21.53          Mn2+
HETATM  157 MN2  OEX S   1      -7.793 -24.234  11.775  1.00 23.01          Mn2+
HETATM  158 MN3  OEX S   1      -7.549 -21.720  12.871  1.00 22.03          Mn2+
HETATM  159 MN4  OEX S   1      -6.611 -19.220  11.990  1.00 23.44          Mn2+
HETATM  160 CA1  OEX S   1      -6.731 -21.975   9.539  1.00 24.39          Ca2+
HETATM  161  O1  OEX S   1      -6.333 -24.030  10.714  1.00 21.36           O1-
HETATM  162  O2  OEX S   1      -8.337 -22.554  11.435  1.00 23.78           O1-
HETATM  163  O3  OEX S   1      -6.689 -23.440  13.067  1.00 24.28           O1-
HETATM  164  O4  OEX S   1      -8.382 -20.136  12.501  1.00 23.16           O1-
HETATM  165  O5  OEX S   1      -6.212 -21.007  11.808  1.00 24.51           O1-
HETATM  166  HO4 OEX S   1      -9.159 -19.707  13.043  1.00  0.00           H
HETATM  167  OH1 OEX S   1      -7.271 -17.405  12.570  1.00 18.75           O
HETATM  168  H11 OEX S   1      -7.738 -16.841  11.931  1.00  0.00           H
HETATM  169  H12 OEX S   1      -7.728 -17.334  13.498  1.00  0.00           H
HETATM  170  OH2 OEX S   1      -4.798 -18.375  11.291  1.00 21.28           O
HETATM  171  H21 OEX S   1      -4.293 -17.904  12.011  1.00  0.00           H
HETATM  172  H22 OEX S   1      -4.767 -17.858  10.462  1.00  0.00           H
HETATM  173  OH3 OEX S   1      -5.404 -20.211   8.481  1.00 18.98           O
HETATM  174  H31 OEX S   1      -4.527 -20.477   8.146  1.00  0.00           H
HETATM  175  H32 OEX S   1      -5.304 -19.257   8.689  1.00  0.00           H
HETATM  176  OH4 OEX S   1      -6.377 -22.838   7.329  1.00 23.76           O
HETATM  177  H41 OEX S   1      -5.893 -22.357   6.630  1.00  0.00           H
HETATM  178  H42 OEX S   1      -7.194 -23.189   6.931  1.00  0.00           H
HETATM  179 CL   CL  3   4      -1.783 -18.110  15.794  1.00 19.67          Cl1-
HETATM  180  O   HOH 2   6     -10.273 -19.013  13.612  1.00 20.06           O
HETATM  181  H1  HOH 2   6      -9.743 -18.275  14.068  1.00  0.00           H
HETATM  182  H2  HOH 2   6     -10.438 -19.629  14.394  1.00  0.00           H
HETATM  183  O   HOH 2  44      -3.069 -21.125   7.238  1.00 22.87           O
HETATM  184  H1  HOH 2  44      -3.228 -21.895   7.829  1.00  0.00           H
HETATM  185  H2  HOH 2  44      -3.699 -21.246   6.495  1.00  0.00           H
HETATM  186  O   HOH 2  47     -12.495 -21.159  16.793  1.00 21.53           O
HETATM  187  H1  HOH 2  47     -12.689 -21.792  17.527  1.00  0.00           H
HETATM  188  H2  HOH 2  47     -12.588 -20.267  17.186  1.00  0.00           H
HETATM  189  O   HOH 2  76      -3.532 -17.228  13.325  1.00 22.17           O
HETATM  190  H1  HOH 2  76      -3.152 -17.842  13.983  1.00  0.00           H
HETATM  191  H2  HOH 2  76      -2.872 -16.499  13.313  1.00  0.00           H
HETATM  192  O   HOH 2 111      -2.469 -18.485   7.444  1.00 21.12           O
HETATM  193  H1  HOH 2 111      -1.557 -18.223   7.638  1.00  0.00           H
HETATM  194  H2  HOH 2 111      -2.511 -19.466   7.458  1.00  0.00           H
HETATM  195  O   HOH 2 145      -4.646 -17.611   8.650  1.00 24.88           O
HETATM  196  H1  HOH 2 145      -3.771 -17.811   8.221  1.00  0.00           H
HETATM  197  H2  HOH 2 145      -5.119 -16.999   8.069  1.00  0.00           H
HETATM  198  O   HOH 2 664     -10.206 -20.503  15.669  1.00 25.71           O
HETATM  199  H1  HOH 2 664      -9.624 -21.231  15.391  1.00  0.00           H
HETATM  200  H2  HOH 2 664     -10.974 -20.880  16.165  1.00  0.00           H
HETATM  201  O   HOH 2 893      -5.214 -16.050  15.217  1.00 18.58           O
HETATM  202  H1  HOH 2 893      -4.826 -16.582  14.494  1.00  0.00           H
HETATM  203  H2  HOH 2 893      -6.064 -16.468  15.510  1.00  0.00           H
ENDMDL
MODEL 22
ATOM      1  CB  ASP A  61      -9.628 -17.607  17.021  1.00 18.19           C
ATOM      2  CG  ASP A  61      -8.448 -17.304  16.071  1.00 18.27           C
ATOM      3  OD1 ASP A  61      -8.653 -17.371  14.803  1.00 20.08           O
ATOM      4  OD2 ASP A  61      -7.335 -17.019  16.566  1.00 22.21           O1-
ATOM      5 1HB  ASP A  61      -9.365 -17.342  18.044  1.00  0.00           H
ATOM      6 2HB  ASP A  61      -9.819 -18.682  16.964  1.00  0.00           H
ATOM      7  CB  TYR A 161      -6.434 -17.550   1.774  1.00 20.10           C
ATOM      8  CG  TYR A 161      -5.932 -18.583   2.746  1.00 19.15           C
ATOM      9  CD1 TYR A 161      -5.908 -18.352   4.121  1.00 18.99           C
ATOM     10  CE1 TYR A 161      -5.514 -19.347   5.010  1.00 19.09           C
ATOM     11  CZ  TYR A 161      -5.185 -20.615   4.513  1.00 19.63           C
ATOM     12  OH  TYR A 161      -4.872 -21.604   5.387  1.00 19.62           O
ATOM     13  CD2 TYR A 161      -5.556 -19.840   2.268  1.00 18.10           C
ATOM     14  CE2 TYR A 161      -5.221 -20.871   3.134  1.00 18.68           C
ATOM     15 1HB  TYR A 161      -5.792 -17.536   0.884  1.00  0.00           H
ATOM     16 2HB  TYR A 161      -6.405 -16.543   2.183  1.00  0.00           H
ATOM     17  HD1 TYR A 161      -6.212 -17.382   4.488  1.00  0.00           H
ATOM     18  HE1 TYR A 161      -5.474 -19.174   6.079  1.00  0.00           H
ATOM     19  HH  TYR A 161      -4.306 -22.398   4.920  1.00  0.00           H
ATOM     20  HD2 TYR A 161      -5.485 -19.989   1.193  1.00  0.00           H
ATOM     21  HE2 TYR A 161      -4.940 -21.847   2.756  1.00  0.00           H
ATOM     22  CB  ASP A 170      -8.276 -18.193   8.020  1.00 20.37           C
ATOM     23  CG  ASP A 170      -8.038 -19.210   9.154  1.00 22.07           C
ATOM     24  OD1 ASP A 170      -7.283 -18.847  10.119  1.00 20.84           O
ATOM     25  OD2 ASP A 170      -8.462 -20.378   8.976  1.00 23.27           O1-
ATOM     26 1HB  ASP A 170      -9.260 -18.372   7.577  1.00  0.00           H
ATOM     27 2HB  ASP A 170      -7.540 -18.478   7.262  1.00  0.00           H
ATOM     28  CB  ASN A 181       0.362 -14.072  12.896  1.00 19.24           C
ATOM     29  CG  ASN A 181      -0.537 -15.062  13.652  1.00 20.07           C
ATOM     30  OD1 ASN A 181      -1.716 -15.198  13.287  1.00 19.37           O
ATOM     31  ND2 ASN A 181       0.014 -15.709  14.686  1.00 17.16           N
ATOM     32 1HB  ASN A 181       0.878 -13.417  13.605  1.00  0.00           H
ATOM     33 2HB  ASN A 181      -0.323 -13.469  12.308  1.00  0.00           H
ATOM     34 1HD2 ASN A 181      -0.506 -16.468  15.137  1.00  0.00           H
ATOM     35 2HD2 ASN A 181       0.990 -15.534  14.917  1.00  0.00           H
ATOM     36  CB  GLU A 189      -2.098 -24.764   7.576  1.00 21.68           C
ATOM     37  CG  GLU A 189      -2.428 -24.754   9.073  1.00 22.27           C
ATOM     38  CD  GLU A 189      -3.452 -23.773   9.599  1.00 22.84           C
ATOM     39  OE1 GLU A 189      -4.069 -22.946   8.896  1.00 24.68           O
ATOM     40  OE2 GLU A 189      -3.593 -23.898  10.872  1.00 20.01           O1-
ATOM     41 1HB  GLU A 189      -1.783 -23.784   7.212  1.00  0.00           H
ATOM     42 2HB  GLU A 189      -2.982 -25.060   7.004  1.00  0.00           H
ATOM     43 1HG  GLU A 189      -2.812 -25.736   9.376  1.00  0.00           H
ATOM     44 2HG  GLU A 189      -1.546 -24.590   9.698  1.00  0.00           H
ATOM     45  CB  HIS A 190      -0.320 -24.756   2.964  1.00 18.41           C
ATOM     46  ND1 HIS A 190      -2.836 -24.931   2.948  1.00 20.71           N
ATOM     47  CG  HIS A 190      -1.684 -24.309   3.382  1.00 17.39           C
ATOM     48  CE1 HIS A 190      -3.888 -24.333   3.529  1.00 17.98           C
ATOM     49  NE2 HIS A 190      -3.480 -23.352   4.313  1.00 19.39           N
ATOM     50  CD2 HIS A 190      -2.111 -23.319   4.228  1.00 17.06           C
ATOM     51 1HB  HIS A 190       0.374 -23.919   3.081  1.00  0.00           H
ATOM     52 2HB  HIS A 190      -0.338 -25.033   1.907  1.00  0.00           H
ATOM     53  HD1 HIS A 190      -2.852 -25.697   2.262  1.00  0.00           H
ATOM     54  HE1 HIS A 190      -4.913 -24.619   3.356  1.00  0.00           H
ATOM     55  HD2 HIS A 190      -1.535 -22.597   4.774  1.00  0.00           H
ATOM     56  CB  ASN A 298      -0.710 -28.627   0.964  1.00 23.33           C
ATOM     57  CG  ASN A 298      -1.940 -27.914   1.535  1.00 24.22           C
ATOM     58  OD1 ASN A 298      -2.217 -26.756   1.163  1.00 25.46           O
ATOM     59  ND2 ASN A 298      -2.666 -28.564   2.441  1.00 23.62           N
ATOM     60 1HB  ASN A 298      -0.821 -29.707   1.010  1.00  0.00           H
ATOM     61 2HB  ASN A 298       0.134 -28.369   1.605  1.00  0.00           H
ATOM     62 1HD2 ASN A 298      -3.388 -28.061   2.980  1.00  0.00           H
ATOM     63 2HD2 ASN A 298      -2.427 -29.477   2.836  1.00  0.00           H
ATOM     64  CB  HIS A 332      -1.164 -21.728  15.405  1.00 16.80           C
ATOM     65  ND1 HIS A 332      -2.112 -23.995  14.757  1.00 17.69           N
ATOM     66  CG  HIS A 332      -2.107 -22.614  14.676  1.00 18.81           C
ATOM     67  CE1 HIS A 332      -3.151 -24.468  14.061  1.00 19.54           C
ATOM     68  NE2 HIS A 332      -3.816 -23.458  13.512  1.00 21.62           N
ATOM     69  CD2 HIS A 332      -3.177 -22.294  13.884  1.00 20.05           C
ATOM     70 1HB  HIS A 332      -1.392 -20.692  15.136  1.00  0.00           H
ATOM     71 2HB  HIS A 332      -0.131 -21.923  15.101  1.00  0.00           H
ATOM     72  HD1 HIS A 332      -1.509 -24.605  15.317  1.00  0.00           H
ATOM     73  HE1 HIS A 332      -3.385 -25.512  13.939  1.00  0.00           H
ATOM     74  HD2 HIS A 332      -3.531 -21.328  13.563  1.00  0.00           H
ATOM     75  CB  GLU A 333      -5.630 -20.827  17.118  1.00 18.24           C
ATOM     76  CG  GLU A 333      -5.469 -19.696  16.098  1.00 18.78           C
ATOM     77  CD  GLU A 333      -5.982 -20.047  14.727  1.00 20.19           C
ATOM     78  OE1 GLU A 333      -6.573 -21.162  14.553  1.00 21.87           O
ATOM     79  OE2 GLU A 333      -5.769 -19.192  13.814  1.00 19.75           O1-
ATOM     80 1HB  GLU A 333      -5.485 -21.790  16.634  1.00  0.00           H
ATOM     81 2HB  GLU A 333      -6.642 -20.807  17.521  1.00  0.00           H
ATOM     82 1HG  GLU A 333      -6.015 -18.797  16.410  1.00  0.00           H
ATOM     83 2HG  GLU A 333      -4.436 -19.365  15.944  1.00  0.00           H
ATOM     84  CB  HIS A 337      -7.882 -27.296  18.026  1.00 17.32           C
ATOM     85  CD2 HIS A 337      -7.544 -25.927  15.782  1.00 19.35           C
ATOM     86  CG  HIS A 337      -7.296 -26.289  17.081  1.00 18.31           C
ATOM     87  NE2 HIS A 337      -6.707 -24.871  15.478  1.00 18.63           N
ATOM     88  ND1 HIS A 337      -6.299 -25.426  17.511  1.00 18.42           N1+
ATOM     89  CE1 HIS A 337      -5.965 -24.578  16.542  1.00 19.58           C
ATOM     90 1HB  HIS A 337      -7.130 -27.583  18.761  1.00  0.00           H
ATOM     91 2HB  HIS A 337      -8.167 -28.199  17.479  1.00  0.00           H
ATOM     92  HD2 HIS A 337      -8.228 -26.307  15.049  1.00  0.00           H
ATOM     93  HE2 HIS A 337      -6.674 -24.361  14.569  1.00  0.00           H
ATOM     94  HD1 HIS A 337      -5.966 -25.394  18.489  1.00  0.00           H
ATOM     95  HE1 HIS A 337      -5.235 -23.796  16.611  1.00  0.00           H
ATOM     96  CB  ASP A 342      -5.863 -28.142  12.383  1.00 20.06           C
ATOM     97  CG  ASP A 342      -6.075 -26.630  12.331  1.00 18.54           C
ATOM     98  OD1 ASP A 342      -7.259 -26.166  12.210  1.00 17.88           O
ATOM     99  OD2 ASP A 342      -5.040 -25.919  12.453  1.00 18.88           O1-
ATOM    100 1HB  ASP A 342      -5.460 -28.363  13.377  1.00  0.00           H
ATOM    101 2HB  ASP A 342      -5.067 -28.395  11.685  1.00  0.00           H
ATOM    102  CA  ALA A 344      -9.618 -25.772   8.308  1.00 23.62           C
ATOM    103  C   ALA A 344      -8.951 -24.745   9.214  1.00 25.10           C
ATOM    104  O   ALA A 344      -8.539 -23.688   8.693  1.00 24.75           O
ATOM    105  CB  ALA A 344     -11.004 -25.309   7.913  1.00 21.88           C
ATOM    106  OXT ALA A 344      -8.919 -25.062  10.456  1.00 27.48           O1-
ATOM    107  HA  ALA A 344      -8.960 -25.847   7.437  1.00  0.00           H
ATOM    108 1HB  ALA A 344     -11.554 -26.073   7.356  1.00  0.00           H
ATOM    109 2HB  ALA A 344     -11.563 -25.035   8.810  1.00  0.00           H
ATOM    110 3HB  ALA A 344     -10.923 -24.420   7.285  1.00  0.00           H
TER     111      ALA A 344
ATOM    112  CB  GLU C 354     -11.834 -24.623  14.348  1.00 24.59           C
ATOM    113  CG  GLU C 354     -10.662 -23.841  14.977  1.00 27.24           C
ATOM    114  CD  GLU C 354      -9.530 -23.566  14.002  1.00 25.24           C
ATOM    115  OE1 GLU C 354      -9.249 -24.475  13.143  1.00 24.76           O
ATOM    116  OE2 GLU C 354      -8.915 -22.464  14.101  1.00 21.99           O1-
ATOM    117 1HB  GLU C 354     -11.678 -25.703  14.402  1.00  0.00           H
ATOM    118 2HB  GLU C 354     -11.891 -24.361  13.283  1.00  0.00           H
ATOM    119 1HG  GLU C 354     -10.968 -22.874  15.374  1.00  0.00           H
ATOM    120 2HG  GLU C 354     -10.240 -24.402  15.820  1.00  0.00           H
ATOM    121  CB  ARG C 357     -15.864 -21.118  10.495  1.00 17.69           C
ATOM    122  CG  ARG C 357     -15.116 -22.365   9.988  1.00 18.22           C
ATOM    123  CD  ARG C 357     -13.725 -22.087   9.426  1.00 19.17           C
ATOM    124  NE  ARG C 357     -12.796 -21.545  10.403  1.00 20.56           N
ATOM    125  CZ  ARG C 357     -11.460 -21.499  10.232  1.00 20.43           C
ATOM    126  NH1 ARG C 357     -10.912 -22.101   9.169  1.00 22.89           N
ATOM    127  NH2 ARG C 357     -10.697 -20.897  11.139  1.00 19.86           N1+
ATOM    128 1HB  ARG C 357     -15.921 -20.371   9.695  1.00  0.00           H
ATOM    129 2HB  ARG C 357     -15.351 -20.644  11.325  1.00  0.00           H
ATOM    130 1HG  ARG C 357     -15.035 -23.135  10.759  1.00  0.00           H
ATOM    131 2HG  ARG C 357     -15.642 -22.818   9.145  1.00  0.00           H
ATOM    132 1HD  ARG C 357     -13.316 -23.031   9.062  1.00  0.00           H
ATOM    133 2HD  ARG C 357     -13.818 -21.422   8.561  1.00  0.00           H
ATOM    134  HE  ARG C 357     -13.154 -20.848  11.066  1.00  0.00           H
ATOM    135 1HH1 ARG C 357      -9.907 -22.076   9.048  1.00  0.00           H
ATOM    136 2HH1 ARG C 357     -11.475 -22.278   8.346  1.00  0.00           H
ATOM    137 1HH2 ARG C 357      -9.685 -20.996  11.116  1.00  0.00           H
ATOM    138 2HH2 ARG C 357     -11.098 -20.444  11.953  1.00  0.00           H
TER     139      ARG C 357
ATOM    140  CB  LYS D 317      -0.300 -14.591  18.388  1.00 17.29           C
ATOM    141  CG  LYS D 317      -1.603 -14.396  19.182  1.00 17.92           C
ATOM    142  CD  LYS D 317      -2.756 -13.735  18.416  1.00 17.42           C
ATOM    143  CE  LYS D 317      -3.178 -14.393  17.107  1.00 16.34           C
ATOM    144  NZ  LYS D 317      -3.601 -15.820  17.259  1.00 18.63           N1+
ATOM    145 1HB  LYS D 317      -0.015 -13.694  17.833  1.00  0.00           H
ATOM    146 2HB  LYS D 317      -0.417 -15.385  17.640  1.00  0.00           H
ATOM    147 1HG  LYS D 317      -1.931 -15.360  19.582  1.00  0.00           H
ATOM    148 2HG  LYS D 317      -1.433 -13.775  20.061  1.00  0.00           H
ATOM    149 1HD  LYS D 317      -3.619 -13.690  19.090  1.00  0.00           H
ATOM    150 2HD  LYS D 317      -2.500 -12.694  18.180  1.00  0.00           H
ATOM    151 1HE  LYS D 317      -4.032 -13.866  16.673  1.00  0.00           H
ATOM    152 2HE  LYS D 317      -2.379 -14.387  16.361  1.00  0.00           H
ATOM    153 1HZ  LYS D 317      -4.335 -16.028  16.488  1.00  0.00           H
ATOM    154 2HZ  LYS D 317      -2.833 -16.482  17.086  1.00  0.00           H
ATOM    155 3HZ  LYS D 317      -3.983 -16.021  18.212  1.00  0.00           H
TER     156      LYS D 317
HETATM  157 MN1  OEX S   1      -5.116 -23.762  12.028  1.00 21.53          Mn2+
HETATM  158 MN2  OEX S   1      -7.795 -24.260  11.795  1.00 23.01          Mn2+
HETATM  159 MN3  OEX S   1      -7.352 -21.753  12.852  1.00 22.03          Mn2+
HETATM  160 MN4  OEX S   1      -6.582 -19.196  11.996  1.00 23.44          Mn2+
HETATM  161 CA1  OEX S   1      -6.658 -21.985   9.570  1.00 24.39          Ca2+
HETATM  162  O1  OEX S   1      -6.346 -24.070  10.710  1.00 21.36           O1-
HETATM  163  O2  OEX S   1      -8.279 -22.566  11.459  1.00 23.78           O1-
HETATM  164  O3  OEX S   1      -6.677 -23.585  13.123  1.00 24.28           O1-
HETATM  165  O4  OEX S   1      -8.039 -20.113  12.515  1.00 23.16           O1-
HETATM  166  O5  OEX S   1      -5.959 -21.357  11.840  1.00 24.51           O1-
HETATM  167  OH1 OEX S   1      -7.243 -17.240  12.658  1.00 18.75           O
HETATM  168  H11 OEX S   1      -7.742 -16.664  12.056  1.00  0.00           H
HETATM  169  H12 OEX S   1      -7.695 -17.224  13.567  1.00  0.00           H
HETATM  170  OH2 OEX S   1      -4.843 -18.392  11.405  1.00 21.28           O
HETATM  171  H21 OEX S   1      -4.347 -17.897  12.127  1.00  0.00           H
HETATM  172  H22 OEX S   1      -4.786 -17.912  10.549  1.00  0.00           H
HETATM  173  OH3 OEX S   1      -5.393 -20.177   8.466  1.00 18.98           O
HETATM  174  H31 OEX S   1      -4.515 -20.436   8.129  1.00  0.00           H
HETATM  175  H32 OEX S   1      -5.290 -19.238   8.729  1.00  0.00           H
HETATM  176  OH4 OEX S   1      -6.431 -22.733   7.328  1.00 23.76           O
HETATM  177  H41 OEX S   1      -5.925 -22.293   6.619  1.00  0.00           H
HETATM  178  H42 OEX S   1      -7.218 -23.143   6.932  1.00  0.00           H
HETATM  179 CL   CL  3   4      -1.841 -18.109  15.801  1.00 19.67          Cl1-
HETATM  180  O   HOH 2   6     -10.185 -18.910  13.420  1.00 20.06           O
HETATM  181  H1  HOH 2   6      -9.741 -18.243  14.026  1.00  0.00           H
HETATM  182  H2  HOH 2   6      -9.392 -19.358  13.041  1.00  0.00           H
HETATM  183  O   HOH 2  44      -3.061 -21.099   7.232  1.00 22.87           O
HETATM  184  H1  HOH 2  44      -3.230 -21.868   7.828  1.00  0.00           H
HETATM  185  H2  HOH 2  44      -3.693 -21.220   6.491  1.00  0.00           H
HETATM  186  O   HOH 2  47     -12.394 -21.126  16.676  1.00 21.53           O
HETATM  187  H1  HOH 2  47     -11.472 -20.981  16.370  1.00  0.00           H
HETATM  188  H2  HOH 2  47     -12.583 -20.259  17.086  1.00  0.00           H
HETATM  189  O   HOH 2  76      -3.582 -17.200  13.358  1.00 22.17           O
HETATM  190  H1  HOH 2  76      -3.210 -17.806  14.028  1.00  0.00           H
HETATM  191  H2  HOH 2  76      -2.915 -16.480  13.327  1.00  0.00           H
HETATM  192  O   HOH 2 111      -2.474 -18.462   7.481  1.00 21.12           O
HETATM  193  H1  HOH 2 111      -1.551 -18.214   7.644  1.00  0.00           H
HETATM  194  H2  HOH 2 111      -2.523 -19.444   7.469  1.00  0.00           H
HETATM  195  O   HOH 2 145      -4.569 -17.599   8.834  1.00 24.88           O
HETATM  196  H1  HOH 2 145      -3.717 -17.796   8.360  1.00  0.00           H
HETATM  197  H2  HOH 2 145      -5.025 -16.900   8.347  1.00  0.00           H
HETATM  198  O   HOH 2 664      -9.994 -20.464  15.631  1.00 25.71           O
HETATM  199  H1  HOH 2 664      -9.423 -21.173  15.291  1.00  0.00           H
HETATM  200  H2  HOH 2 664     -10.218 -19.943  14.830  1.00  0.00           H
HETATM  201  O   HOH 2 893      -5.282 -16.046  15.288  1.00 18.58           O
HETATM  202  H1  HOH 2 893      -4.935 -16.565  14.539  1.00  0.00           H
HETATM  203  H2  HOH 2 893      -6.126 -16.465  15.620  1.00  0.00           H
ENDMDL
MODEL 23
ATOM      1  CB  ASP A  61      -9.625 -17.606  17.016  1.00 18.19           C
ATOM      2  CG  ASP A  61      -8.445 -17.292  16.070  1.00 18.27           C
ATOM      3  OD1 ASP A  61      -8.642 -17.365  14.801  1.00 20.08           O
ATOM      4  OD2 ASP A  61      -7.340 -16.985  16.571  1.00 22.21           O1-
ATOM      5 1HB  ASP A  61      -9.364 -17.347  18.041  1.00  0.00           H
ATOM      6 2HB  ASP A  61      -9.813 -18.681  16.951  1.00  0.00           H
ATOM      7  CB  TYR A 161      -6.434 -17.553   1.775  1.00 20.10           C
ATOM      8  CG  TYR A 161      -5.932 -18.585   2.747  1.00 19.15           C
ATOM      9  CD1 TYR A 161      -5.912 -18.356   4.122  1.00 18.99           C
ATOM     10  CE1 TYR A 161      -5.522 -19.352   5.013  1.00 19.09           C
ATOM     11  CZ  TYR A 161      -5.191 -20.620   4.517  1.00 19.63           C
ATOM     12  OH  TYR A 161      -4.884 -21.607   5.392  1.00 19.62           O
ATOM     13  CD2 TYR A 161      -5.554 -19.843   2.270  1.00 18.10           C
ATOM     14  CE2 TYR A 161      -5.221 -20.874   3.138  1.00 18.68           C
ATOM     15 1HB  TYR A 161      -5.791 -17.538   0.885  1.00  0.00           H
ATOM     16 2HB  TYR A 161      -6.405 -16.545   2.185  1.00  0.00           H
ATOM     17  HD1 TYR A 161      -6.219 -17.387   4.490  1.00  0.00           H
ATOM     18  HE1 TYR A 161      -5.489 -19.182   6.083  1.00  0.00           H
ATOM     19  HH  TYR A 161      -4.316 -22.396   4.927  1.00  0.00           H
ATOM     20  HD2 TYR A 161      -5.482 -19.992   1.195  1.00  0.00           H
ATOM     21  HE2 TYR A 161      -4.941 -21.850   2.760  1.00  0.00           H
ATOM     22  CB  ASP A 170      -8.294 -18.182   7.984  1.00 20.37           C
ATOM     23  CG  ASP A 170      -8.047 -19.227   9.089  1.00 22.07           C
ATOM     24  OD1 ASP A 170      -7.294 -18.886  10.060  1.00 20.84           O
ATOM     25  OD2 ASP A 170      -8.462 -20.391   8.868  1.00 23.27           O1-
ATOM     26 1HB  ASP A 170      -9.286 -18.342   7.552  1.00  0.00           H
ATOM     27 2HB  ASP A 170      -7.576 -18.459   7.208  1.00  0.00           H
ATOM     28  CB  ASN A 181       0.363 -14.067  12.893  1.00 19.24           C
ATOM     29  CG  ASN A 181      -0.534 -15.056  13.656  1.00 20.07           C
ATOM     30  OD1 ASN A 181      -1.711 -15.199  13.289  1.00 19.37           O
ATOM     31  ND2 ASN A 181       0.020 -15.687  14.696  1.00 17.16           N
ATOM     32 1HB  ASN A 181       0.879 -13.409  13.598  1.00  0.00           H
ATOM     33 2HB  ASN A 181      -0.325 -13.470  12.303  1.00  0.00           H
ATOM     34 1HD2 ASN A 181      -0.490 -16.456  15.147  1.00  0.00           H
ATOM     35 2HD2 ASN A 181       0.998 -15.510  14.917  1.00  0.00           H
ATOM     36  CB  GLU A 189      -2.099 -24.771   7.589  1.00 21.68           C
ATOM     37  CG  GLU A 189      -2.414 -24.759   9.090  1.00 22.27           C
ATOM     38  CD  GLU A 189      -3.440 -23.776   9.612  1.00 22.84           C
ATOM     39  OE1 GLU A 189      -4.058 -22.967   8.881  1.00 24.68           O
ATOM     40  OE2 GLU A 189      -3.587 -23.879  10.878  1.00 20.01           O1-
ATOM     41 1HB  GLU A 189      -1.796 -23.789   7.220  1.00  0.00           H
ATOM     42 2HB  GLU A 189      -2.985 -25.073   7.021  1.00  0.00           H
ATOM     43 1HG  GLU A 189      -2.782 -25.742   9.408  1.00  0.00           H
ATOM     44 2HG  GLU A 189      -1.530 -24.586   9.708  1.00  0.00           H
ATOM     45  CB  HIS A 190      -0.321 -24.757   2.964  1.00 18.41           C
ATOM     46  ND1 HIS A 190      -2.839 -24.934   2.957  1.00 20.71           N
ATOM     47  CG  HIS A 190      -1.686 -24.307   3.382  1.00 17.39           C
ATOM     48  CE1 HIS A 190      -3.890 -24.337   3.542  1.00 17.98           C
ATOM     49  NE2 HIS A 190      -3.479 -23.351   4.318  1.00 19.39           N
ATOM     50  CD2 HIS A 190      -2.111 -23.315   4.226  1.00 17.06           C
ATOM     51 1HB  HIS A 190       0.372 -23.919   3.081  1.00  0.00           H
ATOM     52 2HB  HIS A 190      -0.339 -25.034   1.907  1.00  0.00           H
ATOM     53  HD1 HIS A 190      -2.859 -25.699   2.272  1.00  0.00           H
ATOM     54  HE1 HIS A 190      -4.914 -24.632   3.382  1.00  0.00           H
ATOM     55  HD2 HIS A 190      -1.535 -22.592   4.769  1.00  0.00           H
ATOM     56  CB  ASN A 298      -0.711 -28.626   0.965  1.00 23.33           C
ATOM     57  CG  ASN A 298      -1.942 -27.911   1.535  1.00 24.22           C
ATOM     58  OD1 ASN A 298      -2.218 -26.754   1.157  1.00 25.46           O
ATOM     59  ND2 ASN A 298      -2.666 -28.558   2.445  1.00 23.62           N
ATOM     60 1HB  ASN A 298      -0.823 -29.706   1.011  1.00  0.00           H
ATOM     61 2HB  ASN A 298       0.132 -28.368   1.605  1.00  0.00           H
ATOM     62 1HD2 ASN A 298      -3.389 -28.053   2.985  1.00  0.00           H
ATOM     63 2HD2 ASN A 298      -2.427 -29.469   2.842  1.00  0.00           H
ATOM     64  CB  HIS A 332      -1.174 -21.743  15.404  1.00 16.80           C
ATOM     65  ND1 HIS A 332      -2.168 -24.007  14.795  1.00 17.69           N
ATOM     66  CG  HIS A 332      -2.126 -22.628  14.684  1.00 18.81           C
ATOM     67  CE1 HIS A 332      -3.211 -24.468  14.099  1.00 19.54           C
ATOM     68  NE2 HIS A 332      -3.839 -23.456  13.513  1.00 21.62           N
ATOM     69  CD2 HIS A 332      -3.176 -22.301  13.868  1.00 20.05           C
ATOM     70 1HB  HIS A 332      -1.398 -20.709  15.126  1.00  0.00           H
ATOM     71 2HB  HIS A 332      -0.143 -21.942  15.096  1.00  0.00           H
ATOM     72  HD1 HIS A 332      -1.598 -24.618  15.388  1.00  0.00           H
ATOM     73  HE1 HIS A 332      -3.487 -25.506  14.023  1.00  0.00           H
ATOM     74  HD2 HIS A 332      -3.506 -21.332  13.526  1.00  0.00           H
ATOM     75  CB  GLU A 333      -5.626 -20.849  17.113  1.00 18.24           C
ATOM     76  CG  GLU A 333      -5.455 -19.725  16.087  1.00 18.78           C
ATOM     77  CD  GLU A 333      -5.984 -20.045  14.713  1.00 20.19           C
ATOM     78  OE1 GLU A 333      -6.598 -21.145  14.521  1.00 21.87           O
ATOM     79  OE2 GLU A 333      -5.762 -19.179  13.811  1.00 19.75           O1-
ATOM     80 1HB  GLU A 333      -5.492 -21.829  16.659  1.00  0.00           H
ATOM     81 2HB  GLU A 333      -6.638 -20.813  17.516  1.00  0.00           H
ATOM     82 1HG  GLU A 333      -5.975 -18.812  16.403  1.00  0.00           H
ATOM     83 2HG  GLU A 333      -4.418 -19.417  15.916  1.00  0.00           H
ATOM     84  CB  HIS A 337      -7.880 -27.285  18.021  1.00 17.32           C
ATOM     85  CD2 HIS A 337      -7.813 -25.803  15.865  1.00 19.35           C
ATOM     86  CG  HIS A 337      -7.317 -26.268  17.064  1.00 18.31           C
ATOM     87  NE2 HIS A 337      -6.957 -24.798  15.468  1.00 18.63           N
ATOM     88  ND1 HIS A 337      -6.170 -25.572  17.378  1.00 18.42           N
ATOM     89  CE1 HIS A 337      -5.987 -24.703  16.413  1.00 19.58           C
ATOM     90 1HB  HIS A 337      -7.115 -27.520  18.758  1.00  0.00           H
ATOM     91 2HB  HIS A 337      -8.154 -28.211  17.504  1.00  0.00           H
ATOM     92  HD2 HIS A 337      -8.666 -26.079  15.272  1.00  0.00           H
ATOM     93  HE2 HIS A 337      -6.971 -24.282  14.595  1.00  0.00           H
ATOM     94  HE1 HIS A 337      -5.179 -23.991  16.353  1.00  0.00           H
ATOM     95  CB  ASP A 342      -5.883 -28.124  12.410  1.00 20.06           C
ATOM     96  CG  ASP A 342      -6.095 -26.613  12.320  1.00 18.54           C
ATOM     97  OD1 ASP A 342      -7.272 -26.143  12.172  1.00 17.88           O
ATOM     98  OD2 ASP A 342      -5.050 -25.908  12.413  1.00 18.88           O1-
ATOM     99 1HB  ASP A 342      -5.532 -28.315  13.429  1.00  0.00           H
ATOM    100 2HB  ASP A 342      -5.056 -28.389  11.754  1.00  0.00           H
ATOM    101  CA  ALA A 344      -9.618 -25.780   8.290  1.00 23.62           C
ATOM    102  C   ALA A 344      -8.959 -24.744   9.183  1.00 25.10           C
ATOM    103  O   ALA A 344      -8.558 -23.681   8.657  1.00 24.75           O
ATOM    104  CB  ALA A 344     -11.005 -25.319   7.893  1.00 21.88           C
ATOM    105  OXT ALA A 344      -8.921 -25.050  10.424  1.00 27.48           O1-
ATOM    106  HA  ALA A 344      -8.959 -25.869   7.423  1.00  0.00           H
ATOM    107 1HB  ALA A 344     -11.554 -26.089   7.342  1.00  0.00           H
ATOM    108 2HB  ALA A 344     -11.563 -25.035   8.786  1.00  0.00           H
ATOM    109 3HB  ALA A 344     -10.921 -24.439   7.252  1.00  0.00           H
TER     110      ALA A 344
ATOM    111  CB  GLU C 354     -11.830 -24.617  14.351  1.00 24.59           C
ATOM    112  CG  GLU C 354     -10.675 -23.772  14.930  1.00 27.24           C
ATOM    113  CD  GLU C 354      -9.562 -23.499  13.936  1.00 25.24           C
ATOM    114  OE1 GLU C 354      -9.291 -24.405  13.071  1.00 24.76           O
ATOM    115  OE2 GLU C 354      -8.952 -22.391  14.022  1.00 21.99           O1-
ATOM    116 1HB  GLU C 354     -11.639 -25.688  14.458  1.00  0.00           H
ATOM    117 2HB  GLU C 354     -11.901 -24.413  13.275  1.00  0.00           H
ATOM    118 1HG  GLU C 354     -11.002 -22.799  15.293  1.00  0.00           H
ATOM    119 2HG  GLU C 354     -10.214 -24.284  15.784  1.00  0.00           H
ATOM    120  CB  ARG C 357     -15.864 -21.118  10.494  1.00 17.69           C
ATOM    121  CG  ARG C 357     -15.116 -22.364   9.988  1.00 18.22           C
ATOM    122  CD  ARG C 357     -13.728 -22.083   9.421  1.00 19.17           C
ATOM    123  NE  ARG C 357     -12.798 -21.534  10.390  1.00 20.56           N
ATOM    124  CZ  ARG C 357     -11.457 -21.550  10.248  1.00 20.43           C
ATOM    125  NH1 ARG C 357     -10.916 -22.186   9.204  1.00 22.89           N
ATOM    126  NH2 ARG C 357     -10.688 -20.965  11.159  1.00 19.86           N1+
ATOM    127 1HB  ARG C 357     -15.922 -20.371   9.694  1.00  0.00           H
ATOM    128 2HB  ARG C 357     -15.351 -20.644  11.325  1.00  0.00           H
ATOM    129 1HG  ARG C 357     -15.030 -23.130  10.762  1.00  0.00           H
ATOM    130 2HG  ARG C 357     -15.644 -22.821   9.150  1.00  0.00           H
ATOM    131 1HD  ARG C 357     -13.318 -23.028   9.061  1.00  0.00           H
ATOM    132 2HD  ARG C 357     -13.828 -21.425   8.551  1.00  0.00           H
ATOM    133  HE  ARG C 357     -13.144 -20.825  11.046  1.00  0.00           H
ATOM    134 1HH1 ARG C 357      -9.908 -22.251   9.112  1.00  0.00           H
ATOM    135 2HH1 ARG C 357     -11.468 -22.348   8.371  1.00  0.00           H
ATOM    136 1HH2 ARG C 357      -9.684 -21.151  11.173  1.00  0.00           H
ATOM    137 2HH2 ARG C 357     -11.085 -20.515  11.976  1.00  0.00           H
TER     138      ARG C 357
ATOM    139  CB  LYS D 317      -0.298 -14.597  18.384  1.00 17.29           C
ATOM    140  CG  LYS D 317      -1.607 -14.409  19.171  1.00 17.92           C
ATOM    141  CD  LYS D 317      -2.761 -13.772  18.389  1.00 17.42           C
ATOM    142  CE  LYS D 317      -3.169 -14.452  17.085  1.00 16.34           C
ATOM    143  NZ  LYS D 317      -3.592 -15.876  17.249  1.00 18.63           N1+
ATOM    144 1HB  LYS D 317      -0.017 -13.698  17.829  1.00  0.00           H
ATOM    145 2HB  LYS D 317      -0.409 -15.393  17.638  1.00  0.00           H
ATOM    146 1HG  LYS D 317      -1.926 -15.374  19.578  1.00  0.00           H
ATOM    147 2HG  LYS D 317      -1.448 -13.778  20.046  1.00  0.00           H
ATOM    148 1HD  LYS D 317      -3.629 -13.726  19.056  1.00  0.00           H
ATOM    149 2HD  LYS D 317      -2.513 -12.732  18.138  1.00  0.00           H
ATOM    150 1HE  LYS D 317      -4.019 -13.932  16.635  1.00  0.00           H
ATOM    151 2HE  LYS D 317      -2.362 -14.452  16.347  1.00  0.00           H
ATOM    152 1HZ  LYS D 317      -4.332 -16.081  16.479  1.00  0.00           H
ATOM    153 2HZ  LYS D 317      -2.826 -16.542  17.076  1.00  0.00           H
ATOM    154 3HZ  LYS D 317      -3.975 -16.069  18.204  1.00  0.00           H
TER     155      LYS D 317
HETATM  156 MN1  OEX S   1      -5.134 -23.766  12.035  1.00 21.53          Mn2+
HETATM  157 MN2  OEX S   1      -7.812 -24.223  11.765  1.00 23.01          Mn2+
HETATM  158 MN3  OEX S   1      -7.374 -21.714  12.821  1.00 22.03          Mn2+
HETATM  159 MN4  OEX S   1      -6.584 -19.200  11.973  1.00 23.44          Mn2+
HETATM  160 CA1  OEX S   1      -6.679 -21.983   9.558  1.00 24.39          Ca2+
HETATM  161  O1  OEX S   1      -6.344 -24.064  10.692  1.00 21.36           O1-
HETATM  162  O2  OEX S   1      -8.287 -22.524  11.398  1.00 23.78           O1-
HETATM  163  O3  OEX S   1      -6.707 -23.521  13.062  1.00 24.28           O1-
HETATM  164  O4  OEX S   1      -8.060 -20.067  12.499  1.00 23.16           O1-
HETATM  165  O5  OEX S   1      -5.988 -21.275  11.800  1.00 24.51           O1-
HETATM  166  OH1 OEX S   1      -7.235 -17.244  12.639  1.00 18.75           O
HETATM  167  H11 OEX S   1      -7.755 -16.679  12.045  1.00  0.00           H
HETATM  168  H12 OEX S   1      -7.679 -17.237  13.552  1.00  0.00           H
HETATM  169  OH2 OEX S   1      -4.843 -18.381  11.368  1.00 21.28           O
HETATM  170  H21 OEX S   1      -4.347 -17.900  12.095  1.00  0.00           H
HETATM  171  H22 OEX S   1      -4.808 -17.882  10.526  1.00  0.00           H
HETATM  172  OH3 OEX S   1      -5.398 -20.204   8.419  1.00 18.98           O
HETATM  173  H31 OEX S   1      -4.504 -20.461   8.129  1.00  0.00           H
HETATM  174  H32 OEX S   1      -5.310 -19.271   8.703  1.00  0.00           H
HETATM  175  OH4 OEX S   1      -6.364 -22.875   7.345  1.00 23.76           O
HETATM  176  H41 OEX S   1      -5.911 -22.373   6.643  1.00  0.00           H
HETATM  177  H42 OEX S   1      -7.210 -23.198   6.984  1.00  0.00           H
HETATM  178 CL   CL  3   4      -1.732 -18.104  15.809  1.00 19.67          Cl1-
HETATM  179  O   HOH 2   6     -10.195 -18.895  13.424  1.00 20.06           O
HETATM  180  H1  HOH 2   6      -9.742 -18.240  14.034  1.00  0.00           H
HETATM  181  H2  HOH 2   6      -9.406 -19.337  13.028  1.00  0.00           H
HETATM  182  O   HOH 2  44      -3.044 -21.132   7.227  1.00 22.87           O
HETATM  183  H1  HOH 2  44      -3.224 -21.892   7.832  1.00  0.00           H
HETATM  184  H2  HOH 2  44      -3.693 -21.239   6.500  1.00  0.00           H
HETATM  185  O   HOH 2  47     -12.413 -21.120  16.675  1.00 21.53           O
HETATM  186  H1  HOH 2  47     -11.483 -20.995  16.381  1.00  0.00           H
HETATM  187  H2  HOH 2  47     -12.584 -20.249  17.084  1.00  0.00           H
HETATM  188  O   HOH 2  76      -3.565 -17.230  13.360  1.00 22.17           O
HETATM  189  H1  HOH 2  76      -3.206 -17.851  14.022  1.00  0.00           H
HETATM  190  H2  HOH 2  76      -2.900 -16.509  13.352  1.00  0.00           H
HETATM  191  O   HOH 2 111      -2.474 -18.489   7.450  1.00 21.12           O
HETATM  192  H1  HOH 2 111      -1.560 -18.240   7.651  1.00  0.00           H
HETATM  193  H2  HOH 2 111      -2.526 -19.470   7.458  1.00  0.00           H
HETATM  194  O   HOH 2 145      -4.601 -17.606   8.760  1.00 24.88           O
HETATM  195  H1  HOH 2 145      -3.746 -17.812   8.298  1.00  0.00           H
HETATM  196  H2  HOH 2 145      -5.084 -16.975   8.210  1.00  0.00           H
HETATM  197  O   HOH 2 664     -10.008 -20.448  15.646  1.00 25.71           O
HETATM  198  H1  HOH 2 664      -9.406 -21.145  15.335  1.00  0.00           H
HETATM  199  H2  HOH 2 664     -10.222 -19.948  14.830  1.00  0.00           H
HETATM  200  O   HOH 2 893      -5.281 -16.070  15.283  1.00 18.58           O
HETATM  201  H1  HOH 2 893      -4.950 -16.612  14.543  1.00  0.00           H
HETATM  202  H2  HOH 2 893      -6.132 -16.470  15.629  1.00  0.00           H
ENDMDL
MODEL 24
ATOM      1  CB  ASP A  61      -9.625 -17.630  16.965  1.00 18.19           C
ATOM      2  CG  ASP A  61      -8.428 -17.266  16.052  1.00 18.27           C
ATOM      3  OD1 ASP A  61      -8.573 -17.322  14.780  1.00 20.08           O
ATOM      4  OD2 ASP A  61      -7.353 -16.939  16.607  1.00 22.21           O1-
ATOM      5 1HB  ASP A  61      -9.367 -17.434  18.005  1.00  0.00           H
ATOM      6 2HB  ASP A  61      -9.825 -18.698  16.830  1.00  0.00           H
ATOM      7  CB  TYR A 161      -6.432 -17.557   1.774  1.00 20.10           C
ATOM      8  CG  TYR A 161      -5.931 -18.589   2.748  1.00 19.15           C
ATOM      9  CD1 TYR A 161      -5.922 -18.361   4.124  1.00 18.99           C
ATOM     10  CE1 TYR A 161      -5.544 -19.356   5.019  1.00 19.09           C
ATOM     11  CZ  TYR A 161      -5.213 -20.626   4.527  1.00 19.63           C
ATOM     12  OH  TYR A 161      -4.940 -21.615   5.408  1.00 19.62           O
ATOM     13  CD2 TYR A 161      -5.548 -19.847   2.274  1.00 18.10           C
ATOM     14  CE2 TYR A 161      -5.223 -20.878   3.146  1.00 18.68           C
ATOM     15 1HB  TYR A 161      -5.790 -17.545   0.882  1.00  0.00           H
ATOM     16 2HB  TYR A 161      -6.400 -16.549   2.183  1.00  0.00           H
ATOM     17  HD1 TYR A 161      -6.233 -17.391   4.488  1.00  0.00           H
ATOM     18  HE1 TYR A 161      -5.524 -19.193   6.091  1.00  0.00           H
ATOM     19  HH  TYR A 161      -4.371 -22.382   4.965  1.00  0.00           H
ATOM     20  HD2 TYR A 161      -5.468 -19.997   1.200  1.00  0.00           H
ATOM     21  HE2 TYR A 161      -4.941 -21.855   2.772  1.00  0.00           H
ATOM     22  CB  ASP A 170      -8.345 -18.160   7.919  1.00 20.37           C
ATOM     23  CG  ASP A 170      -8.092 -19.245   8.980  1.00 22.07           C
ATOM     24  OD1 ASP A 170      -7.350 -18.948   9.951  1.00 20.84           O
ATOM     25  OD2 ASP A 170      -8.517 -20.409   8.710  1.00 23.27           O1-
ATOM     26 1HB  ASP A 170      -9.348 -18.278   7.499  1.00  0.00           H
ATOM     27 2HB  ASP A 170      -7.654 -18.430   7.115  1.00  0.00           H
ATOM     28  CB  ASN A 181       0.357 -14.080  12.896  1.00 19.24           C
ATOM     29  CG  ASN A 181      -0.520 -15.082  13.675  1.00 20.07           C
ATOM     30  OD1 ASN A 181      -1.689 -15.269  13.317  1.00 19.37           O
ATOM     31  ND2 ASN A 181       0.048 -15.675  14.735  1.00 17.16           N
ATOM     32 1HB  ASN A 181       0.867 -13.409  13.593  1.00  0.00           H
ATOM     33 2HB  ASN A 181      -0.344 -13.498  12.304  1.00  0.00           H
ATOM     34 1HD2 ASN A 181      -0.451 -16.452  15.186  1.00  0.00           H
ATOM     35 2HD2 ASN A 181       1.029 -15.490  14.938  1.00  0.00           H
ATOM     36  CB  GLU A 189      -2.103 -24.776   7.593  1.00 21.68           C
ATOM     37  CG  GLU A 189      -2.418 -24.781   9.094  1.00 22.27           C
ATOM     38  CD  GLU A 189      -3.433 -23.793   9.640  1.00 22.84           C
ATOM     39  OE1 GLU A 189      -4.029 -22.960   8.921  1.00 24.68           O
ATOM     40  OE2 GLU A 189      -3.577 -23.932  10.900  1.00 20.01           O1-
ATOM     41 1HB  GLU A 189      -1.804 -23.788   7.235  1.00  0.00           H
ATOM     42 2HB  GLU A 189      -2.987 -25.075   7.022  1.00  0.00           H
ATOM     43 1HG  GLU A 189      -2.794 -25.767   9.395  1.00  0.00           H
ATOM     44 2HG  GLU A 189      -1.528 -24.621   9.708  1.00  0.00           H
ATOM     45  CB  HIS A 190      -0.324 -24.756   2.966  1.00 18.41           C
ATOM     46  ND1 HIS A 190      -2.842 -24.930   2.961  1.00 20.71           N
ATOM     47  CG  HIS A 190      -1.687 -24.304   3.386  1.00 17.39           C
ATOM     48  CE1 HIS A 190      -3.891 -24.334   3.555  1.00 17.98           C
ATOM     49  NE2 HIS A 190      -3.478 -23.353   4.336  1.00 19.39           N
ATOM     50  CD2 HIS A 190      -2.112 -23.316   4.237  1.00 17.06           C
ATOM     51 1HB  HIS A 190       0.372 -23.919   3.082  1.00  0.00           H
ATOM     52 2HB  HIS A 190      -0.341 -25.033   1.908  1.00  0.00           H
ATOM     53  HD1 HIS A 190      -2.868 -25.688   2.273  1.00  0.00           H
ATOM     54  HE1 HIS A 190      -4.916 -24.629   3.399  1.00  0.00           H
ATOM     55  HD2 HIS A 190      -1.536 -22.597   4.786  1.00  0.00           H
ATOM     56  CB  ASN A 298      -0.712 -28.623   0.965  1.00 23.33           C
ATOM     57  CG  ASN A 298      -1.944 -27.906   1.533  1.00 24.22           C
ATOM     58  OD1 ASN A 298      -2.221 -26.753   1.148  1.00 25.46           O
ATOM     59  ND2 ASN A 298      -2.665 -28.550   2.447  1.00 23.62           N
ATOM     60 1HB  ASN A 298      -0.824 -29.703   1.014  1.00  0.00           H
ATOM     61 2HB  ASN A 298       0.131 -28.363   1.606  1.00  0.00           H
ATOM     62 1HD2 ASN A 298      -3.387 -28.044   2.988  1.00  0.00           H
ATOM     63 2HD2 ASN A 298      -2.424 -29.459   2.847  1.00  0.00           H
ATOM     64  CB  HIS A 332      -1.134 -21.686  15.412  1.00 16.80           C
ATOM     65  ND1 HIS A 332      -2.028 -23.956  14.750  1.00 17.69           N
ATOM     66  CG  HIS A 332      -2.046 -22.578  14.668  1.00 18.81           C
ATOM     67  CE1 HIS A 332      -3.065 -24.440  14.052  1.00 19.54           C
ATOM     68  NE2 HIS A 332      -3.729 -23.442  13.498  1.00 21.62           N
ATOM     69  CD2 HIS A 332      -3.116 -22.272  13.871  1.00 20.05           C
ATOM     70 1HB  HIS A 332      -1.375 -20.650  15.159  1.00  0.00           H
ATOM     71 2HB  HIS A 332      -0.093 -21.862  15.122  1.00  0.00           H
ATOM     72  HD1 HIS A 332      -1.434 -24.556  15.325  1.00  0.00           H
ATOM     73  HE1 HIS A 332      -3.301 -25.486  13.944  1.00  0.00           H
ATOM     74  HD2 HIS A 332      -3.489 -21.310  13.555  1.00  0.00           H
ATOM     75  CB  GLU A 333      -5.627 -20.792  17.121  1.00 18.24           C
ATOM     76  CG  GLU A 333      -5.455 -19.592  16.181  1.00 18.78           C
ATOM     77  CD  GLU A 333      -5.930 -19.905  14.789  1.00 20.19           C
ATOM     78  OE1 GLU A 333      -6.736 -20.879  14.664  1.00 21.87           O
ATOM     79  OE2 GLU A 333      -5.494 -19.180  13.844  1.00 19.75           O1-
ATOM     80 1HB  GLU A 333      -5.463 -21.721  16.581  1.00  0.00           H
ATOM     81 2HB  GLU A 333      -6.643 -20.811  17.511  1.00  0.00           H
ATOM     82 1HG  GLU A 333      -6.034 -18.731  16.535  1.00  0.00           H
ATOM     83 2HG  GLU A 333      -4.425 -19.236  16.078  1.00  0.00           H
ATOM     84  CB  HIS A 337      -7.880 -27.267  17.998  1.00 17.32           C
ATOM     85  CD2 HIS A 337      -7.485 -25.911  15.738  1.00 19.35           C
ATOM     86  CG  HIS A 337      -7.287 -26.253  17.053  1.00 18.31           C
ATOM     87  NE2 HIS A 337      -6.658 -24.843  15.443  1.00 18.63           N
ATOM     88  ND1 HIS A 337      -6.315 -25.372  17.505  1.00 18.42           N1+
ATOM     89  CE1 HIS A 337      -5.965 -24.533  16.528  1.00 19.58           C
ATOM     90 1HB  HIS A 337      -7.126 -27.563  18.727  1.00  0.00           H
ATOM     91 2HB  HIS A 337      -8.165 -28.165  17.443  1.00  0.00           H
ATOM     92  HD2 HIS A 337      -8.136 -26.314  14.985  1.00  0.00           H
ATOM     93  HE2 HIS A 337      -6.591 -24.253  14.518  1.00  0.00           H
ATOM     94  HD1 HIS A 337      -6.001 -25.327  18.482  1.00  0.00           H
ATOM     95  HE1 HIS A 337      -5.254 -23.734  16.612  1.00  0.00           H
ATOM     96  CB  ASP A 342      -5.843 -28.166  12.380  1.00 20.06           C
ATOM     97  CG  ASP A 342      -6.053 -26.650  12.381  1.00 18.54           C
ATOM     98  OD1 ASP A 342      -7.237 -26.200  12.261  1.00 17.88           O
ATOM     99  OD2 ASP A 342      -5.017 -25.947  12.530  1.00 18.88           O1-
ATOM    100 1HB  ASP A 342      -5.415 -28.420  13.356  1.00  0.00           H
ATOM    101 2HB  ASP A 342      -5.069 -28.406  11.653  1.00  0.00           H
ATOM    102  CA  ALA A 344      -9.633 -25.789   8.273  1.00 23.62           C
ATOM    103  C   ALA A 344      -9.041 -24.768   9.229  1.00 25.10           C
ATOM    104  O   ALA A 344      -8.613 -23.693   8.733  1.00 24.75           O
ATOM    105  CB  ALA A 344     -11.017 -25.333   7.866  1.00 21.88           C
ATOM    106  OXT ALA A 344      -9.106 -25.093  10.452  1.00 27.48           O1-
ATOM    107  HA  ALA A 344      -8.955 -25.859   7.419  1.00  0.00           H
ATOM    108 1HB  ALA A 344     -11.573 -26.093   7.306  1.00  0.00           H
ATOM    109 2HB  ALA A 344     -11.574 -25.055   8.764  1.00  0.00           H
ATOM    110 3HB  ALA A 344     -10.926 -24.444   7.238  1.00  0.00           H
TER     111      ALA A 344
ATOM    112  CB  GLU C 354     -11.859 -24.671  14.346  1.00 24.59           C
ATOM    113  CG  GLU C 354     -10.659 -24.203  15.193  1.00 27.24           C
ATOM    114  CD  GLU C 354      -9.525 -23.767  14.292  1.00 25.24           C
ATOM    115  OE1 GLU C 354      -9.207 -24.589  13.370  1.00 24.76           O
ATOM    116  OE2 GLU C 354      -8.978 -22.650  14.491  1.00 21.99           O1-
ATOM    117 1HB  GLU C 354     -11.838 -25.751  14.184  1.00  0.00           H
ATOM    118 2HB  GLU C 354     -11.816 -24.194  13.360  1.00  0.00           H
ATOM    119 1HG  GLU C 354     -10.911 -23.371  15.851  1.00  0.00           H
ATOM    120 2HG  GLU C 354     -10.304 -25.018  15.832  1.00  0.00           H
ATOM    121  CB  ARG C 357     -15.859 -21.123  10.498  1.00 17.69           C
ATOM    122  CG  ARG C 357     -15.106 -22.364   9.979  1.00 18.22           C
ATOM    123  CD  ARG C 357     -13.693 -22.092   9.460  1.00 19.17           C
ATOM    124  NE  ARG C 357     -12.765 -21.654  10.490  1.00 20.56           N
ATOM    125  CZ  ARG C 357     -11.440 -21.451  10.242  1.00 20.43           C
ATOM    126  NH1 ARG C 357     -10.891 -21.894   9.117  1.00 22.89           N
ATOM    127  NH2 ARG C 357     -10.695 -20.806  11.136  1.00 19.86           N1+
ATOM    128 1HB  ARG C 357     -15.911 -20.368   9.706  1.00  0.00           H
ATOM    129 2HB  ARG C 357     -15.345 -20.656  11.332  1.00  0.00           H
ATOM    130 1HG  ARG C 357     -15.050 -23.152  10.735  1.00  0.00           H
ATOM    131 2HG  ARG C 357     -15.621 -22.791   9.116  1.00  0.00           H
ATOM    132 1HD  ARG C 357     -13.315 -23.027   9.042  1.00  0.00           H
ATOM    133 2HD  ARG C 357     -13.745 -21.376   8.631  1.00  0.00           H
ATOM    134  HE  ARG C 357     -13.131 -20.990  11.176  1.00  0.00           H
ATOM    135 1HH1 ARG C 357      -9.920 -21.654   8.925  1.00  0.00           H
ATOM    136 2HH1 ARG C 357     -11.443 -22.311   8.381  1.00  0.00           H
ATOM    137 1HH2 ARG C 357      -9.679 -20.928  11.189  1.00  0.00           H
ATOM    138 2HH2 ARG C 357     -11.114 -20.369  11.947  1.00  0.00           H
TER     139      ARG C 357
ATOM    140  CB  LYS D 317      -0.298 -14.594  18.386  1.00 17.29           C
ATOM    141  CG  LYS D 317      -1.601 -14.391  19.179  1.00 17.92           C
ATOM    142  CD  LYS D 317      -2.748 -13.746  18.395  1.00 17.42           C
ATOM    143  CE  LYS D 317      -3.140 -14.427  17.088  1.00 16.34           C
ATOM    144  NZ  LYS D 317      -3.570 -15.847  17.255  1.00 18.63           N1+
ATOM    145 1HB  LYS D 317      -0.012 -13.704  17.821  1.00  0.00           H
ATOM    146 2HB  LYS D 317      -0.421 -15.396  17.648  1.00  0.00           H
ATOM    147 1HG  LYS D 317      -1.929 -15.352  19.584  1.00  0.00           H
ATOM    148 2HG  LYS D 317      -1.435 -13.761  20.053  1.00  0.00           H
ATOM    149 1HD  LYS D 317      -3.622 -13.701  19.055  1.00  0.00           H
ATOM    150 2HD  LYS D 317      -2.496 -12.705  18.150  1.00  0.00           H
ATOM    151 1HE  LYS D 317      -3.981 -13.907  16.623  1.00  0.00           H
ATOM    152 2HE  LYS D 317      -2.322 -14.433  16.363  1.00  0.00           H
ATOM    153 1HZ  LYS D 317      -4.340 -16.023  16.500  1.00  0.00           H
ATOM    154 2HZ  LYS D 317      -2.819 -16.524  17.046  1.00  0.00           H
ATOM    155 3HZ  LYS D 317      -3.935 -16.045  18.213  1.00  0.00           H
TER     156      LYS D 317
HETATM  157 MN1  OEX S   1      -5.129 -23.742  12.093  1.00 21.53          Mn2+
HETATM  158 MN2  OEX S   1      -7.864 -24.295  11.889  1.00 23.01          Mn2+
HETATM  159 MN3  OEX S   1      -7.469 -21.748  13.040  1.00 22.03          Mn2+
HETATM  160 MN4  OEX S   1      -6.403 -19.308  11.911  1.00 23.44          Mn2+
HETATM  161 CA1  OEX S   1      -6.823 -21.998   9.678  1.00 24.39          Ca2+
HETATM  162  O1  OEX S   1      -6.325 -24.028  10.792  1.00 21.36           O1-
HETATM  163  O2  OEX S   1      -8.336 -22.550  11.631  1.00 23.78           O1-
HETATM  164  O3  OEX S   1      -6.469 -23.387  13.333  1.00 24.28           O1-
HETATM  165  O4  OEX S   1      -8.170 -20.065  12.422  1.00 23.16           O1-
HETATM  166  O5  OEX S   1      -5.872 -20.950  11.640  1.00 24.51           O1-
HETATM  167  HO4 OEX S   1      -8.868 -19.558  12.916  1.00  0.00           H
HETATM  168  OH1 OEX S   1      -7.091 -17.380  12.541  1.00 18.75           O
HETATM  169  H11 OEX S   1      -7.667 -16.901  11.925  1.00  0.00           H
HETATM  170  H12 OEX S   1      -7.521 -17.336  13.444  1.00  0.00           H
HETATM  171  OH2 OEX S   1      -4.711 -18.272  11.137  1.00 21.28           O
HETATM  172  H21 OEX S   1      -4.345 -17.674  11.836  1.00  0.00           H
HETATM  173  H22 OEX S   1      -4.810 -17.786  10.296  1.00  0.00           H
HETATM  174  OH3 OEX S   1      -5.485 -20.305   8.346  1.00 18.98           O
HETATM  175  H31 OEX S   1      -4.563 -20.578   8.214  1.00  0.00           H
HETATM  176  H32 OEX S   1      -5.421 -19.379   8.649  1.00  0.00           H
HETATM  177  OH4 OEX S   1      -6.391 -22.974   7.466  1.00 23.76           O
HETATM  178  H41 OEX S   1      -6.014 -22.414   6.768  1.00  0.00           H
HETATM  179  H42 OEX S   1      -7.277 -23.263   7.180  1.00  0.00           H
HETATM  180 CL   CL  3   4      -1.751 -18.059  15.844  1.00 19.67          Cl1-
HETATM  181  O   HOH 2   6     -10.205 -18.881  13.554  1.00 20.06           O
HETATM  182  H1  HOH 2   6      -9.670 -18.198  14.058  1.00  0.00           H
HETATM  183  H2  HOH 2   6     -10.365 -19.560  14.270  1.00  0.00           H
HETATM  184  O   HOH 2  44      -3.025 -21.223   7.220  1.00 22.87           O
HETATM  185  H1  HOH 2  44      -3.235 -21.954   7.858  1.00  0.00           H
HETATM  186  H2  HOH 2  44      -3.727 -21.283   6.544  1.00  0.00           H
HETATM  187  O   HOH 2  47     -12.585 -21.143  16.770  1.00 21.53           O
HETATM  188  H1  HOH 2  47     -12.751 -21.774  17.508  1.00  0.00           H
HETATM  189  H2  HOH 2  47     -12.588 -20.251  17.173  1.00  0.00           H
HETATM  190  O   HOH 2  76      -3.806 -17.067  13.339  1.00 22.17           O
HETATM  191  H1  HOH 2  76      -3.886 -17.910  13.820  1.00  0.00           H
HETATM  192  H2  HOH 2  76      -2.937 -16.674  13.552  1.00  0.00           H
HETATM  193  O   HOH 2 111      -2.502 -18.579   7.377  1.00 21.12           O
HETATM  194  H1  HOH 2 111      -1.621 -18.329   7.689  1.00  0.00           H
HETATM  195  H2  HOH 2 111      -2.571 -19.561   7.432  1.00  0.00           H
HETATM  196  O   HOH 2 145      -4.722 -17.629   8.482  1.00 24.88           O
HETATM  197  H1  HOH 2 145      -3.856 -17.872   8.064  1.00  0.00           H
HETATM  198  H2  HOH 2 145      -5.227 -17.112   7.837  1.00  0.00           H
HETATM  199  O   HOH 2 664     -10.270 -20.545  15.538  1.00 25.71           O
HETATM  200  H1  HOH 2 664      -9.720 -21.320  15.289  1.00  0.00           H
HETATM  201  H2  HOH 2 664     -11.069 -20.893  15.989  1.00  0.00           H
HETATM  202  O   HOH 2 893      -5.310 -15.930  15.369  1.00 18.58           O
HETATM  203  H1  HOH 2 893      -4.977 -16.364  14.558  1.00  0.00           H
HETATM  204  H2  HOH 2 893      -6.151 -16.372  15.682  1.00  0.00           H
ENDMDL
MODEL 25
ATOM      1  CB  ASP A  61      -9.622 -17.626  16.967  1.00 18.19           C
ATOM      2  CG  ASP A  61      -8.420 -17.257  16.059  1.00 18.27           C
ATOM      3  OD1 ASP A  61      -8.560 -17.303  14.787  1.00 20.08           O
ATOM      4  OD2 ASP A  61      -7.348 -16.930  16.621  1.00 22.21           O1-
ATOM      5 1HB  ASP A  61      -9.366 -17.431  18.008  1.00  0.00           H
ATOM      6 2HB  ASP A  61      -9.816 -18.695  16.830  1.00  0.00           H
ATOM      7  CB  TYR A 161      -6.432 -17.553   1.771  1.00 20.10           C
ATOM      8  CG  TYR A 161      -5.927 -18.583   2.744  1.00 19.15           C
ATOM      9  CD1 TYR A 161      -5.923 -18.354   4.120  1.00 18.99           C
ATOM     10  CE1 TYR A 161      -5.549 -19.349   5.016  1.00 19.09           C
ATOM     11  CZ  TYR A 161      -5.217 -20.620   4.524  1.00 19.63           C
ATOM     12  OH  TYR A 161      -4.953 -21.606   5.406  1.00 19.62           O
ATOM     13  CD2 TYR A 161      -5.544 -19.840   2.270  1.00 18.10           C
ATOM     14  CE2 TYR A 161      -5.221 -20.871   3.142  1.00 18.68           C
ATOM     15 1HB  TYR A 161      -5.793 -17.538   0.877  1.00  0.00           H
ATOM     16 2HB  TYR A 161      -6.403 -16.543   2.179  1.00  0.00           H
ATOM     17  HD1 TYR A 161      -6.236 -17.384   4.483  1.00  0.00           H
ATOM     18  HE1 TYR A 161      -5.534 -19.190   6.089  1.00  0.00           H
ATOM     19  HH  TYR A 161      -4.388 -22.372   4.973  1.00  0.00           H
ATOM     20  HD2 TYR A 161      -5.462 -19.990   1.196  1.00  0.00           H
ATOM     21  HE2 TYR A 161      -4.938 -21.848   2.770  1.00  0.00           H
ATOM     22  CB  ASP A 170      -8.362 -18.151   7.898  1.00 20.37           C
ATOM     23  CG  ASP A 170      -8.095 -19.254   8.937  1.00 22.07           C
ATOM     24  OD1 ASP A 170      -7.326 -18.974   9.893  1.00 20.84           O
ATOM     25  OD2 ASP A 170      -8.531 -20.409   8.653  1.00 23.27           O1-
ATOM     26 1HB  ASP A 170      -9.374 -18.259   7.495  1.00  0.00           H
ATOM     27 2HB  ASP A 170      -7.690 -18.413   7.076  1.00  0.00           H
ATOM     28  CB  ASN A 181       0.357 -14.076  12.892  1.00 19.24           C
ATOM     29  CG  ASN A 181      -0.521 -15.073  13.682  1.00 20.07           C
ATOM     30  OD1 ASN A 181      -1.674 -15.298  13.308  1.00 19.37           O
ATOM     31  ND2 ASN A 181       0.037 -15.608  14.781  1.00 17.16           N
ATOM     32 1HB  ASN A 181       0.866 -13.397  13.583  1.00  0.00           H
ATOM     33 2HB  ASN A 181      -0.347 -13.501  12.297  1.00  0.00           H
ATOM     34 1HD2 ASN A 181      -0.441 -16.407  15.219  1.00  0.00           H
ATOM     35 2HD2 ASN A 181       1.022 -15.429  14.968  1.00  0.00           H
ATOM     36  CB  GLU A 189      -2.099 -24.770   7.581  1.00 21.68           C
ATOM     37  CG  GLU A 189      -2.423 -24.771   9.080  1.00 22.27           C
ATOM     38  CD  GLU A 189      -3.431 -23.770   9.618  1.00 22.84           C
ATOM     39  OE1 GLU A 189      -4.022 -22.937   8.888  1.00 24.68           O
ATOM     40  OE2 GLU A 189      -3.573 -23.897  10.873  1.00 20.01           O1-
ATOM     41 1HB  GLU A 189      -1.795 -23.785   7.223  1.00  0.00           H
ATOM     42 2HB  GLU A 189      -2.983 -25.066   7.007  1.00  0.00           H
ATOM     43 1HG  GLU A 189      -2.813 -25.751   9.381  1.00  0.00           H
ATOM     44 2HG  GLU A 189      -1.536 -24.623   9.701  1.00  0.00           H
ATOM     45  CB  HIS A 190      -0.326 -24.754   2.969  1.00 18.41           C
ATOM     46  ND1 HIS A 190      -2.845 -24.929   2.964  1.00 20.71           N
ATOM     47  CG  HIS A 190      -1.690 -24.302   3.389  1.00 17.39           C
ATOM     48  CE1 HIS A 190      -3.894 -24.333   3.559  1.00 17.98           C
ATOM     49  NE2 HIS A 190      -3.483 -23.351   4.337  1.00 19.39           N
ATOM     50  CD2 HIS A 190      -2.117 -23.314   4.240  1.00 17.06           C
ATOM     51 1HB  HIS A 190       0.369 -23.918   3.088  1.00  0.00           H
ATOM     52 2HB  HIS A 190      -0.342 -25.028   1.910  1.00  0.00           H
ATOM     53  HD1 HIS A 190      -2.872 -25.688   2.280  1.00  0.00           H
ATOM     54  HE1 HIS A 190      -4.919 -24.631   3.406  1.00  0.00           H
ATOM     55  HD2 HIS A 190      -1.544 -22.595   4.792  1.00  0.00           H
ATOM     56  CB  ASN A 298      -0.712 -28.623   0.966  1.00 23.33           C
ATOM     57  CG  ASN A 298      -1.947 -27.906   1.532  1.00 24.22           C
ATOM     58  OD1 ASN A 298      -2.227 -26.757   1.142  1.00 25.46           O
ATOM     59  ND2 ASN A 298      -2.666 -28.549   2.449  1.00 23.62           N
ATOM     60 1HB  ASN A 298      -0.824 -29.704   1.014  1.00  0.00           H
ATOM     61 2HB  ASN A 298       0.130 -28.362   1.606  1.00  0.00           H
ATOM     62 1HD2 ASN A 298      -3.386 -28.041   2.993  1.00  0.00           H
ATOM     63 2HD2 ASN A 298      -2.422 -29.455   2.854  1.00  0.00           H
ATOM     64  CB  HIS A 332      -1.142 -21.705  15.410  1.00 16.80           C
ATOM     65  ND1 HIS A 332      -2.085 -23.972  14.777  1.00 17.69           N
ATOM     66  CG  HIS A 332      -2.063 -22.594  14.672  1.00 18.81           C
ATOM     67  CE1 HIS A 332      -3.120 -24.438  14.065  1.00 19.54           C
ATOM     68  NE2 HIS A 332      -3.742 -23.433  13.476  1.00 21.62           N
ATOM     69  CD2 HIS A 332      -3.105 -22.275  13.845  1.00 20.05           C
ATOM     70 1HB  HIS A 332      -1.378 -20.671  15.147  1.00  0.00           H
ATOM     71 2HB  HIS A 332      -0.102 -21.885  15.118  1.00  0.00           H
ATOM     72  HD1 HIS A 332      -1.530 -24.577  15.385  1.00  0.00           H
ATOM     73  HE1 HIS A 332      -3.396 -25.476  13.986  1.00  0.00           H
ATOM     74  HD2 HIS A 332      -3.449 -21.308  13.512  1.00  0.00           H
ATOM     75  CB  GLU A 333      -5.620 -20.800  17.113  1.00 18.24           C
ATOM     76  CG  GLU A 333      -5.419 -19.613  16.158  1.00 18.78           C
ATOM     77  CD  GLU A 333      -5.919 -19.903  14.770  1.00 20.19           C
ATOM     78  OE1 GLU A 333      -6.748 -20.846  14.635  1.00 21.87           O
ATOM     79  OE2 GLU A 333      -5.476 -19.172  13.821  1.00 19.75           O1-
ATOM     80 1HB  GLU A 333      -5.475 -21.752  16.604  1.00  0.00           H
ATOM     81 2HB  GLU A 333      -6.638 -20.792  17.500  1.00  0.00           H
ATOM     82 1HG  GLU A 333      -5.965 -18.730  16.512  1.00  0.00           H
ATOM     83 2HG  GLU A 333      -4.381 -19.289  16.036  1.00  0.00           H
ATOM     84  CB  HIS A 337      -7.880 -27.277  18.007  1.00 17.32           C
ATOM     85  CD2 HIS A 337      -7.641 -25.884  15.785  1.00 19.35           C
ATOM     86  CG  HIS A 337      -7.275 -26.271  17.058  1.00 18.31           C
ATOM     87  NE2 HIS A 337      -6.772 -24.878  15.426  1.00 18.63           N
ATOM     88  ND1 HIS A 337      -6.192 -25.517  17.456  1.00 18.42           N
ATOM     89  CE1 HIS A 337      -5.928 -24.694  16.466  1.00 19.58           C
ATOM     90 1HB  HIS A 337      -7.125 -27.535  18.749  1.00  0.00           H
ATOM     91 2HB  HIS A 337      -8.163 -28.196  17.482  1.00  0.00           H
ATOM     92  HD2 HIS A 337      -8.406 -26.208  15.106  1.00  0.00           H
ATOM     93  HE2 HIS A 337      -6.746 -24.322  14.561  1.00  0.00           H
ATOM     94  HE1 HIS A 337      -5.144 -23.956  16.451  1.00  0.00           H
ATOM     95  CB  ASP A 342      -5.862 -28.143  12.392  1.00 20.06           C
ATOM     96  CG  ASP A 342      -6.072 -26.624  12.336  1.00 18.54           C
ATOM     97  OD1 ASP A 342      -7.251 -26.170  12.197  1.00 17.88           O
ATOM     98  OD2 ASP A 342      -5.028 -25.926  12.453  1.00 18.88           O1-
ATOM     99 1HB  ASP A 342      -5.480 -28.356  13.396  1.00  0.00           H
ATOM    100 2HB  ASP A 342      -5.060 -28.405  11.704  1.00  0.00           H
ATOM    101  CA  ALA A 344      -9.639 -25.795   8.260  1.00 23.62           C
ATOM    102  C   ALA A 344      -9.052 -24.756   9.196  1.00 25.10           C
ATOM    103  O   ALA A 344      -8.637 -23.684   8.675  1.00 24.75           O
ATOM    104  CB  ALA A 344     -11.029 -25.349   7.860  1.00 21.88           C
ATOM    105  OXT ALA A 344      -9.122 -25.059  10.419  1.00 27.48           O1-
ATOM    106  HA  ALA A 344      -8.965 -25.871   7.403  1.00  0.00           H
ATOM    107 1HB  ALA A 344     -11.588 -26.113   7.308  1.00  0.00           H
ATOM    108 2HB  ALA A 344     -11.577 -25.070   8.763  1.00  0.00           H
ATOM    109 3HB  ALA A 344     -10.946 -24.461   7.228  1.00  0.00           H
TER     110      ALA A 344
ATOM    111  CB  GLU C 354     -11.858 -24.678  14.347  1.00 24.59           C
ATOM    112  CG  GLU C 354     -10.654 -24.142  15.146  1.00 27.24           C
ATOM    113  CD  GLU C 354      -9.555 -23.692  14.207  1.00 25.24           C
ATOM    114  OE1 GLU C 354      -9.247 -24.510  13.277  1.00 24.76           O
ATOM    115  OE2 GLU C 354      -9.034 -22.559  14.378  1.00 21.99           O1-
ATOM    116 1HB  GLU C 354     -11.818 -25.765  14.242  1.00  0.00           H
ATOM    117 2HB  GLU C 354     -11.837 -24.257  13.335  1.00  0.00           H
ATOM    118 1HG  GLU C 354     -10.916 -23.298  15.783  1.00  0.00           H
ATOM    119 2HG  GLU C 354     -10.244 -24.916  15.802  1.00  0.00           H
ATOM    120  CB  ARG C 357     -15.859 -21.121  10.500  1.00 17.69           C
ATOM    121  CG  ARG C 357     -15.106 -22.361   9.977  1.00 18.22           C
ATOM    122  CD  ARG C 357     -13.683 -22.092   9.486  1.00 19.17           C
ATOM    123  NE  ARG C 357     -12.769 -21.685  10.539  1.00 20.56           N
ATOM    124  CZ  ARG C 357     -11.433 -21.508  10.313  1.00 20.43           C
ATOM    125  NH1 ARG C 357     -10.889 -21.960   9.188  1.00 22.89           N
ATOM    126  NH2 ARG C 357     -10.675 -20.887  11.206  1.00 19.86           N1+
ATOM    127 1HB  ARG C 357     -15.909 -20.362   9.711  1.00  0.00           H
ATOM    128 2HB  ARG C 357     -15.345 -20.660  11.336  1.00  0.00           H
ATOM    129 1HG  ARG C 357     -15.067 -23.157  10.726  1.00  0.00           H
ATOM    130 2HG  ARG C 357     -15.614 -22.775   9.102  1.00  0.00           H
ATOM    131 1HD  ARG C 357     -13.311 -23.027   9.061  1.00  0.00           H
ATOM    132 2HD  ARG C 357     -13.711 -21.366   8.664  1.00  0.00           H
ATOM    133  HE  ARG C 357     -13.131 -21.006  11.214  1.00  0.00           H
ATOM    134 1HH1 ARG C 357      -9.903 -21.787   9.011  1.00  0.00           H
ATOM    135 2HH1 ARG C 357     -11.430 -22.416   8.471  1.00  0.00           H
ATOM    136 1HH2 ARG C 357      -9.667 -21.104  11.270  1.00  0.00           H
ATOM    137 2HH2 ARG C 357     -11.076 -20.423  12.011  1.00  0.00           H
TER     138      ARG C 357
ATOM    139  CB  LYS D 317      -0.299 -14.596  18.389  1.00 17.29           C
ATOM    140  CG  LYS D 317      -1.597 -14.385  19.186  1.00 17.92           C
ATOM    141  CD  LYS D 317      -2.747 -13.759  18.391  1.00 17.42           C
ATOM    142  CE  LYS D 317      -3.113 -14.461  17.089  1.00 16.34           C
ATOM    143  NZ  LYS D 317      -3.529 -15.883  17.265  1.00 18.63           N1+
ATOM    144 1HB  LYS D 317      -0.014 -13.710  17.815  1.00  0.00           H
ATOM    145 2HB  LYS D 317      -0.427 -15.403  17.659  1.00  0.00           H
ATOM    146 1HG  LYS D 317      -1.922 -15.342  19.604  1.00  0.00           H
ATOM    147 2HG  LYS D 317      -1.431 -13.742  20.052  1.00  0.00           H
ATOM    148 1HD  LYS D 317      -3.626 -13.718  19.043  1.00  0.00           H
ATOM    149 2HD  LYS D 317      -2.504 -12.717  18.137  1.00  0.00           H
ATOM    150 1HE  LYS D 317      -3.955 -13.959  16.605  1.00  0.00           H
ATOM    151 2HE  LYS D 317      -2.284 -14.462  16.376  1.00  0.00           H
ATOM    152 1HZ  LYS D 317      -4.317 -16.047  16.526  1.00  0.00           H
ATOM    153 2HZ  LYS D 317      -2.781 -16.559  17.041  1.00  0.00           H
ATOM    154 3HZ  LYS D 317      -3.885 -16.083  18.227  1.00  0.00           H
TER     155      LYS D 317
HETATM  156 MN1  OEX S   1      -5.142 -23.720  12.068  1.00 21.53          Mn2+
HETATM  157 MN2  OEX S   1      -7.865 -24.243  11.844  1.00 23.01          Mn2+
HETATM  158 MN3  OEX S   1      -7.467 -21.700  12.985  1.00 22.03          Mn2+
HETATM  159 MN4  OEX S   1      -6.384 -19.262  11.880  1.00 23.44          Mn2+
HETATM  160 CA1  OEX S   1      -6.810 -21.965   9.659  1.00 24.39          Ca2+
HETATM  161  O1  OEX S   1      -6.336 -24.002  10.746  1.00 21.36           O1-
HETATM  162  O2  OEX S   1      -8.333 -22.479  11.545  1.00 23.78           O1-
HETATM  163  O3  OEX S   1      -6.479 -23.291  13.244  1.00 24.28           O1-
HETATM  164  O4  OEX S   1      -8.151 -20.000  12.390  1.00 23.16           O1-
HETATM  165  O5  OEX S   1      -5.841 -20.883  11.579  1.00 24.51           O1-
HETATM  166  HO4 OEX S   1      -8.842 -19.506  12.899  1.00  0.00           H
HETATM  167  OH1 OEX S   1      -7.061 -17.331  12.548  1.00 18.75           O
HETATM  168  H11 OEX S   1      -7.662 -16.860  11.949  1.00  0.00           H
HETATM  169  H12 OEX S   1      -7.488 -17.317  13.452  1.00  0.00           H
HETATM  170  OH2 OEX S   1      -4.689 -18.208  11.096  1.00 21.28           O
HETATM  171  H21 OEX S   1      -4.342 -17.607  11.800  1.00  0.00           H
HETATM  172  H22 OEX S   1      -4.811 -17.719  10.261  1.00  0.00           H
HETATM  173  OH3 OEX S   1      -5.473 -20.293   8.293  1.00 18.98           O
HETATM  174  H31 OEX S   1      -4.545 -20.571   8.244  1.00  0.00           H
HETATM  175  H32 OEX S   1      -5.439 -19.382   8.641  1.00  0.00           H
HETATM  176  OH4 OEX S   1      -6.391 -22.988   7.468  1.00 23.76           O
HETATM  177  H41 OEX S   1      -6.053 -22.416   6.762  1.00  0.00           H
HETATM  178  H42 OEX S   1      -7.293 -23.277   7.230  1.00  0.00           H
HETATM  179 CL   CL  3   4      -1.670 -18.062  15.830  1.00 19.67          Cl1-
HETATM  180  O   HOH 2   6     -10.204 -18.856  13.564  1.00 20.06           O
HETATM  181  H1  HOH 2   6      -9.663 -18.179  14.067  1.00  0.00           H
HETATM  182  H2  HOH 2   6     -10.354 -19.540  14.278  1.00  0.00           H
HETATM  183  O   HOH 2  44      -3.009 -21.223   7.200  1.00 22.87           O
HETATM  184  H1  HOH 2  44      -3.225 -21.950   7.847  1.00  0.00           H
HETATM  185  H2  HOH 2  44      -3.738 -21.265   6.553  1.00  0.00           H
HETATM  186  O   HOH 2  47     -12.596 -21.142  16.766  1.00 21.53           O
HETATM  187  H1  HOH 2  47     -12.744 -21.780  17.502  1.00  0.00           H
HETATM  188  H2  HOH 2  47     -12.574 -20.256  17.180  1.00  0.00           H
HETATM  189  O   HOH 2  76      -3.899 -17.073  13.380  1.00 22.17           O
HETATM  190  H1  HOH 2  76      -4.195 -17.932  13.762  1.00  0.00           H
HETATM  191  H2  HOH 2  76      -2.987 -16.900  13.672  1.00  0.00           H
HETATM  192  O   HOH 2 111      -2.504 -18.583   7.358  1.00 21.12           O
HETATM  193  H1  HOH 2 111      -1.641 -18.343   7.724  1.00  0.00           H
HETATM  194  H2  HOH 2 111      -2.584 -19.567   7.416  1.00  0.00           H
HETATM  195  O   HOH 2 145      -4.723 -17.598   8.445  1.00 24.88           O
HETATM  196  H1  HOH 2 145      -3.866 -17.866   8.030  1.00  0.00           H
[truncated: 64,313 more chars]
